# Supplementary material for: miRNAs Are Involved in Determining the Improved Vigor of Autotetrapoid Chrysanthemum nankingense
Source: Front Plant Sci. 2016 Sep 28;7:1412. doi: 10.3389/fpls.2016.01412 (PMC5039203; doi:10.3389/fpls.2016.01412)
Supplement: Table S3 — The count and sequences of known miRNAs in the diploid and autotetraploid forms of C. nankingense. [file Table3.xlsx]

## Sheet: 2x
miRNA	count	Length	sequence
miR1026a	117	22	TGAGAAAGATCTTTGAGGAAA
miR1077	188	22	TTCAAATGATCGGATGATGTG
miR1078	38	22	TTGGATGATTCAATTGTGGAC
miR1092	129	22	TTAAGGATATGCGTTGGTGTT
miR1098	342	22	TGATGAGTTTGATGATGACAT
miR1119	24	23	TGGCACGGGTGATGGTGGAGTA
miR1120	1736	25	AATGGACTTATATTATGGGACGGA
miR1134	33	25	AACGACAACAAGAACAAGAAGAAG
miR1223j	30	22	CTTGAAGAGCATGCACCTTTA
miR1310	77	21	AGGCATCGGGGGCGCAACGC
miR1432	130	22	TCGCAGGCAAGATGACACCGA
miR1436	1191	25	ACACTTAATATGGGACGGAGGGAG
miR1440b	21	22	TTTCGGAGAGATGGTATTTAT
miR1442	55	23	CTTCATATGTAGTAGATGTTGT
miR1507a	231	25	ATGTTCATTCCATTACATCGTCGA
miR1510b	50	22	AGGGATAGGCAAAACAACTCT
miR1511	26	25	ACCTACTCTGATACCATGTTAGAA
miR1520g	6149	24	CAACTCAGAACTGGTACGGACAA
miR156a	483453	21	TGACAGAAGAGAGTGAGCAC
miR159a	3764	22	TTTGGATTGAAGGGAGCTCTA
miR160a	33	22	TGCCTGGCTCCCTGTATGCCA
miR162a	153	22	TCGATAAACCTCTGCATCCAG
miR164c	632	22	TGGAGAAGCAGGGTACGTGCA
miR165a	909	20	TCGGACCAGGCTTCCCCCC
miR166a	73867	22	TCGGACCAGGCTTCATTCCCC
miR167a	26661	22	TGAAGCTGCCAGCATGATCTA
miR168a	9517	22	TCGCTTGGTGCAGGTCGGGAA
miR169b	1023	22	CAGCCAAGGATGACTTGCCGG
miR171b	170	22	TGATTGAGCCGTGCCAATATC
miR172a	5624	22	AGAATCTTGATGATGCTGCAT
miR1854	74	23	TGGTAAAATTTGTATTGATGGA
miR1863	99	25	ACCTGCTCTGATACCATGTAGAAT
miR1886.2	20	22	TGAGATATAGCTTTTGATTGG
miR2118	8144	25	GTCGATGGAACAATGTAGGCAAGG
miR2199	4130	20	TGATAACTCGACGGATCGC
miR2275a	1762	22	AGGTTGGAGGAAAGACAAGGC
miR2592ap	37366	21	AGCTGTTAAGATGAATGGTA
miR2610a	261	22	AGAGTTGAGACTTGACGGCCT
miR2611	124	22	TCTTTGTCAGGTTTGAAGAAG
miR2678	1617	22	TGAACTGTGTTCGAGTGTCTG
miR2911	5338	23	GCCGGCCGGGGGACGGACTGGG
miR2912a	809	21	TCTAGATCGTAAATATGGGC
miR2916	930	23	GGGGCTCGAAGACGATCAGATA
miR2925	30	22	TTGCTGCCGCGGGCGTCTCGT
miR319a	114	22	TTGGACTGAAGGGAGCTCCCT
miR3437	512	22	AAGATAACAAGGAACCACGGT
miR3510	63	22	TTATATTCATCTTCGAGACTG
miR3515	484	23	ATTGAAGAAAATGAACGGATAT
miR3623	83	22	TACAAGCTCATCTAAGCACCA
miR390a	138	22	AAGCTCAGGAGGGATAGCGCC
miR3946	132	24	TTCTAGACAAAAGAAAGAGAGCA
miR395a	29	22	CTGAAGTGTTTGGGGGAACTC
miR396f	5005	22	TTCCACGGCTTTCTTGAACTG
miR397a	6726	22	TCATTGAGTGCAGCGTTGATG
miR398a	16407	22	GGTGTGACATGAGAACACATG
miR403	207	22	TTAGATTCACGCACAAACTCG
miR408b	572	22	TGCACTGCCTCTTCCCTGGCC
miR414	111	22	TCTATCTTATCAACATCGTCT
miR419	2259	22	TTGAAGAAGCTGAGGATGTTA
miR4342	88	25	AATCTTGATTAAATGTAGGACGGT
miR437	168	22	AAAGTTAGAAAGTTGGATGTT
miR4371c	76	24	TGAGGTGACAGACGAATAACACA
miR4374a	97	22	TAAACGGTCGTGTTGCTCGCA
miR4385	98	25	AATGATGTAGAAAATGGGTATTGG
miR4387e	1706	22	TGTTATGATGGAAGGCGTATG
miR4389	7298	22	GTCGGTCGGACATCCAACGAA
miR4394	24	25	ATGGACAAAGCATATAAGGGGCCG
miR4399	312	25	ATTTAACGGAAAAATGACTAACGA
miR4400	131	25	TCGGAAAGAATTCTGGTAAGACGT
miR4403	1170	25	AGGACCGACCGGACCGACACGGAC
miR4404	253	24	CATTCGTTGAAGACTGGCATCCA
miR447	179	24	CCTCTCCCTCAAGGGCTTCTGAC
miR475a	613	25	AATATGGACCATGTAAGAAGTAGA
miR477a	337	22	CCTCTCCCTCAAGGGCTTCTG
miR482e	105	22	AATGGGTGGGATTGGGAAGAC
miR5020b	55	25	ATGGACATGGGATAAGAAGGTAGA
miR5049c	4965	25	AGAGGACAATTATTTTGGGACGGA
miR5072	83	22	CGTTCCCCAGCAGAGTCGCCA
miR5139	251	24	ATCGAAACCTGGCTCTGATACCA
miR5171	681	25	ACTTAATATGGGACGGAGGGAGTA
miR5205b	1602	25	CTATAATTTTGGGACGGAGGGAGT
miR5208d	599	25	ATCATTAGGTTAATTTGTAGGCAT
miR5213	31	22	TCGAGTGTCTTCACCTCTGAA
miR5215	411	22	AGATGGATGAGCACACTGCTT
miR5218	313	25	TAAGACTTGGTATGTGAAGACGAT
miR5225a	55	23	TTGTCGCAGGAAAGATGACACT
miR5231	61	22	TTAAGACAAGCAGAAAGCTCA
miR5234	176	22	TTGTTTTGTGGATGGCGAAGA
miR5241a	111	22	TGAGTGAACTGGAAGATGCAG
miR5242	351	22	TTGTAGAAACAAGATATGCTC
miR5244	2313	22	TACATCATGAGATTGTTAGGT
miR5245	1319	22	CACATCGTAGAACACAGGGTA
miR5248	701	22	TTTTTAGTAGGCATGCATTTA
miR5254	102	25	ACGGAGCAGTGTGAAGCATTTTGA
miR5257	22	23	TACAAGTAGATACCTTTGTTCT
miR5261	31	23	TTCACTTGTAGAAGCTTTGGCT
miR5266	572	23	CTGTTGGGACTGTTTGGAGGCG
miR5268a	292	24	CCGGCGTGAGAATGAGTATGGTT
miR529	86	24	AGAATGGAGTAGGAGCACAGCTT
miR5290	105	25	AATTGTGGACAGCAGTAGACACAT
miR5293	83	25	AGAGGTAAGAAGTGGAAAAGAAGA
miR5298b	1344	25	TGATGAGATGTGTGGAAGATGAGA
miR5338	56	22	TCAAGCTCTCAGTTGGATGTT
miR535d	198	22	TTACGACAAGAGATGAGCACG
miR5368	179	20	AGGGACAGTCTCAGGTAGA
miR5369	200	22	TGATGAAAAGGAGGATGTGCG
miR5373	150	22	TCTTGCTGTTCTAGATGATGT
miR5376	52	22	TGAAGATTTGAAGGATTTGAA
miR5490	7323	22	TGGACATTTATTTAGGGACGG
miR5503	1239	22	TTTGGACTTTCAGCAGGCATT
miR5532	55	25	ATAAGGAAATATGGACAAAGATGG
miR5534a	552	22	TGACGACAACAGTGGATTCGG
miR5543	45	22	TATGTGACGGTATTTTTCTTG
miR5558	149	22	TTTTACACATTCTAAGCTACC
miR5561	101	22	CATGTTGGAGATGCAAGACAA
miR5565e	5213	22	TTGTTTGAAATAGTTGTCGTA
miR5576	748	22	AGAAGTTGGCAACTGCAACAT
miR5638a	209	22	TTACATAACTCGTCTCACTTT
miR5641	68	22	TGGGAAGCAGTGATAGAATGA
miR5647	188	22	TCAAGTGATGATGACATTCTA
miR5650	72	23	TTGTTTTGATCTGTCGATTACA
miR5659	903	22	CATGAAGGTCTTTGGTATGTA
miR5672	1498	21	CAGGTAGTGGACAGAAAAGA
miR5675	262	25	ATAGAACGACAAACAATGCAGAAA
miR5721	20	25	AAAGAATGGAGATGCAGATAATGG
miR5767	35	22	TGAGGAACGTTGAAAGGTGCA
miR5769	331	22	TGAGGAAAAGAAGACGAGCAA
miR5770a	269	22	TTTGGACGATGTTTGGAGCGA
miR5771	75	25	ACTCATTGTGGATGCTCTAAGGAC
miR5776	719	21	AACATTGGGCTAGTTAGGAG
miR5813	1581	23	ACAGCAGGACGGTGGTCATGGA
miR6021	21	22	TTGGAAGAGCTGTGCATTGGA
miR6111	135	23	TCTTTATGTCACGATGTATGAC
miR6113	4635	21	TCTGAAACTCAAGAACATAG
miR6166	866	25	AATGGACTAACGGGCATTAAATGT
miR6181	27	25	AGCTCCTTCTGTGACTGCGGCACC
miR6202	278	22	ATGAAGATTAAAGCATCTGAA
miR6204	800	25	AGGAGAATATTGTAGGAGGCTGTA
miR6249	28	22	CGTGAAGGTTGGCCGGCGGCT
miR6300	910	21	GTCGTTGTAGTATAGTGGTA
miR6435	598	22	TGAGAAAATGGAGAACTCGAG
miR6446	127	22	TTGCTGGTCCTGGATGATGTC
miR6449	37	22	TCAGATTATGAATGACGGTTT
miR6453	82	25	TCTTGTCGGTGGATAAGATGGTAT
miR6454	198	22	CTCGTAAACCTGATAGAGGCA
miR6462c	329	23	GAGGGACAATAATGGATGAAGA
miR6466	63	22	TCTGGATGGAGCTTTTGATGC
miR6474	27	22	TTTTACAGATCAGTGATAACA
miR6478	183	22	CCGACCATAGCTCAGTTGGTA
miR6485	160	23	AAGGATATAGAAGAAGCATGAA
miR774b	942	22	TGAGATGAAGATATGATGGTG
miR775	179	22	TCGATGTCTAGCAGTGACTCA
miR812v	21606	24	AGTGGACACTTAATATGGGACGG
miR818a	834	25	AAATGGACTTATATTATGGGACGG
miR847	1399	22	TCTTGGAGGAAGAGAATGGAA
miR855	978	25	ACAAAAGCGTAAGAAAAACGGACA
miR860	807	22	TCAATAGATTGGATAGGTGTG
miR869.2	169	22	CTGATGATTGAGATGGTTGAC
miR894	563	22	CGTTTCACGTCAGGTTCACCA
miR902j	26	22	ATTGTTGCAGATTCATCAGAT
miR904a	79	25	ATCTTTGGACAATGTTTAGGGGCA
miR919.2	166	23	TTCAGCTGAGGACATAGCCACT

## Sheet: 4x
miRNA	count	Length	sequence
miR1078	204	21	TTGGATGATTCAATTGTGGAC
miR1089	86	21	GACCCATCTAGGATTGTTGGC
miR1120	2144	24	AATGGACTTATATTATGGGACGGA
miR1130	1383	24	ATCGTGGACACTTAATATAAGACG
miR1134	160	24	ACGACAACAACAACAAGAGAGCGA
miR1310	79	20	AGGCATCGGGGGCGCAACGC
miR1313	25	22	TACGATGAGAATTATTGTTCAG
miR1432	938	21	TCGCAGGCAAGATGACACCGA
miR1436	358	24	ACATTTATTTAGGGACGGAGGGAG
miR1440a	439	21	TCTCAAATAACACTACTCCAT
miR1507a	133	24	ATGTTCATTCCATTACATCGTCGA
miR1510b	26	21	AGGGATAGGCAAAACAACTCT
miR1520g	8869	23	CAACTCAGAACTGGTACGGACAA
miR156a	283736	20	TGACAGAAGAGAGTGAGCAC
miR159a	8893	21	TTTGGATTGAAGGGAGCTCTA
miR160a	31	21	TGCCTGGCTCCCTGTATGCCA
miR162a	78	21	TCGATAAACCTCTGCATCCAG
miR164c	535	21	TGGAGAAGCAGGGTACGTGCA
miR165a	601	21	TCGGACCAGGCTTCATCCCTC
miR166n	36262	21	TCGGACCAGGCTTCATTCCTT
miR167a	15726	21	TGAAGCTGCCAGCATGATCTA
miR168a	10488	21	TCGCTTGGTGCAGGTCGGGAA
miR169b	583	21	CAGCCAAGGATGACTTGCCGG
miR171b	185	21	TGATTGAGCCGTGCCAATATC
miR172a	5108	21	AGAATCTTGATGATGCTGCAT
miR1863a	72	24	AGCTCGGATACCATGTAAGATAGC
miR2109	122	20	TCGAGTGTCTTCACCTCTGA
miR2118	10933	24	GTCGATGGAACAATGTAGGCAAGG
miR2592a	45563	22	AGAGCTGTTAAGATGAATGGTA
miR2610a	188	21	AGAGTTGAGACTTGACGGCCT
miR2611	52	21	TCTTTGTCAGGTTTGAAGAAG
miR2643a	917	21	TTTGGGACATGAAATCAGAGG
miR2678	5225	22	TTGAACTGTGTTCGAGTGTCTT
miR2911	6988	22	GCCGGCCGGGGGACGGACTGGG
miR2912a	3381	20	TCTAGATCGTAAATATGGGC
miR2916	1355	22	GGGGCTCGAAGACGATCAGATA
miR2923	1465	24	AGGACGAAAACATATAAAAACAGA
miR2925	23	21	TTGCTGCCGCGGGCGTCTCGT
miR319a	706	21	TTGGACTGAAGGGAGCTCCCT
miR3438	79	23	TCAAGGATAAAGCTACTAAAGTC
miR3441	940	21	TTCGAAAGCATCTAGGAGGAA
miR3514	37	24	AGCGATTTGTATTATAAGGCTGGA
miR3515	463	22	ATTGAAGAAAATGAACGGATAT
miR390a	245	21	AAGCTCAGGAGGGATAGCGCC
miR393b	34	21	TCCAAAGGGATCGCATTGATT
miR3946	179	22	TTGCAGGAAAGAAAAGAGACAC
miR394a	24	20	TTGGCATTCTGTCCACCTCT
miR395a	85	21	CTGAAGTGTTTGGGGGAACTC
miR396f	18018	21	TTCCACGGCTTTCTTGAACTG
miR397a	12310	21	TCATTGAGTGCAGCGTTGATG
miR398a	193828	21	GGTGTGACATGAGAACACATG
miR403	277	21	TTAGATTCACGCACAAACTCG
miR408b	2383	21	TGCACTGCCTCTTCCCTGGCC
miR414	57	21	TCTATCTTATCAACATCGTCT
miR419	818	21	TTGAAGAAGCTGAGGATGTTA
miR4342	224	24	AATCTTGATTAAATGTAGGACGGT
miR437	420	21	GAATTAGAAAGTTTGACATAT
miR4378a	46	23	TTAGGACTTTTAGAAGGGTGTTA
miR4389	14251	21	GTCGGTCGGACATCCAACGAA
miR4399	238	24	ATTTAACGGAAAAATGACTAACGA
miR4403	1354	24	AGGACCGACCGGACCGACACGGAC
miR4414b	206	22	AGTGAATGATGCGGGAGATAGA
miR444d.3	117	24	TTGTAGGCTTTTTGCAAGTGCATG
miR447	170	23	CCTCTCCCTCAAGGGCTTCTGAC
miR477a	266	21	CCTCTCCCTCAAGGGCTTCTG
miR482e	45	21	AATGGGTGGGATTGGGAAGAC
miR5020b	26	24	ATGGACATGGGATAAGAAGGTAGA
miR5021	416	22	TGATGACGTAGAAGAAGAAGAA
miR5049c	2817	24	AGTGACAATAATTTTGAGACGGAG
miR5068	126	23	ATCGGTTAAGCGGGTTTCGGGTT
miR5070	133	24	AACTTAGTAGGGATCGAGAGGGGT
miR5072	129	21	CGTTCCCCAGCAGAGTCGCCA
miR5139	746	23	ATCGAAACCTGGCTCTGATACCA
miR5171	1487	24	ACTTAATATGGGACGGAGGGAGTA
miR5172	143	21	TGATCTACTAGTCGCTGGCAT
miR5200	1059	21	TGTAGATGACTCGCTAAGATT
miR5203	1746	24	ACAATTATTATAGGACGGAGGGAG
miR5205b	1143	24	ACTTATAATTTGGGACGGAGGGAG
miR5208d	708	24	ATCATTAGGTTAATTTGTAGGCAT
miR5213	88	21	TCGAGTGTCTTCACCTCTGAT
miR5215	290	21	AGATGGATGAGCACACTGCTT
miR5217	20	24	AGGTACATTTCTCAACCGTCGGAT
miR5218	433	24	TAAGACTTGGTATGTGAAGACGAT
miR5224b	259	21	CGGAAGAGCATTTGTCAGGCA
miR5225a	79	22	TTGTCGCAGGAAAGATGACACT
miR5227	38	22	TGAAAGACAGAAGATTGCTGAA
miR5240	38	21	TCAAAAAAATTGTTGGATTGA
miR5241a	173	21	TGAGTGAACTGGAAGATGCAG
miR5242	664	21	TTGTAGAAACAAGATATGCTC
miR5244	83	21	TTCATCATAAAGATTGTCGGT
miR5245	976	21	CACATCGTAGAACACAGGGTA
miR5254	84	24	ACGGAGCAGTGTGAAGCATTTTGA
miR5260	388	21	TGTGATTGTTGCCATAGGCTT
miR5265	34	23	AAGTTATGTTGGAGATGGATTTA
miR5266	865	22	CTGTTGGGACTGTTTGGAGGCG
miR5268a	314	23	CCGGCGTGAGAATGAGTATGGTT
miR5270a	25	23	GAAGGAGGACTGTTTTGGTTATT
miR5274b	306	21	ATTCACGGAGTAGGAAATGCC
miR5281b	356	24	ACTTATAAAATGGGACGGAGGGAG
miR5293	884	24	GATGAAGAAGAGGAGGATGAAGAC
miR5298b	1331	24	TGATGAGATGTGTGGAAGATGAGA
miR5368	117	23	AGGGACAGTCTCAGGTAGACAGT
miR5369	78	21	TGATGAAAAGGAGGATGTGCG
miR5373	166	21	TCTTGTTGTTCTAGATGATGT
miR5485	24	21	TGGACAACTGAGGCAGAGCAA
miR5490	8763	21	TGGACATTTATTTAGGGACGG
miR5492	1859	23	ACAAGGAAAATAGATATCGCGTT
miR5503	228	21	TTTGGACTTTCAGCAGGCATT
miR5526	1883	24	AATAGGTAGAGTCGAGCAGTTGAG
miR5532	58	24	ATAAGGAAATATGGACAAAGATGG
miR5534a	936	21	TGACGACAACAGTGGATTCGG
miR5537	108	21	AATGTTTTATGATCGTTGTTT
miR5558	210	21	TTTTACACATTCTAAGCTACC
miR5565e	4993	21	TTGTTTGAAATAGTTGTCGTA
miR5641	62	21	TGGGAAGCAGTGATAGAATGA
miR5655	169	24	AAGTAACACAGTGGAAGAAGGACG
miR5658	41	24	ATATGACTTGGATGATGATGAAGA
miR5659	1347	21	CATGAAGGTCTTTGGTATGTA
miR5672	4418	20	CAGGTAGTGGACAGAAAAGA
miR5675	154	23	TTGGAGACGACAACACATGGACA
miR5751	208	21	TGATTTGATTAGTTGGTTATT
miR5761a	168	21	TTTTGTGTCGTGAATGATTTT
miR5767	106	21	TGAGGAACGTTGAAAGGTGCA
miR5769	375	21	TGAGGAAAAGAAGACGAGCAA
miR5770a	333	21	TTTGGACGATGTTTGGAGCGA
miR5794	272	21	TGAGGTATGATAGTAGTCGTG
miR5813	2119	22	ACAGCAGGACGGTGGTCATGGA
miR5820	198	21	TGCAGAGAGTTGATCGATGGA
miR6111	284	22	TCTTGATGTCACGGTGTATGAC
miR6113	159	21	TCTGAAACTCAAGAACACGTC
miR6148b	7327	21	TGTGTAAATCGTTGTGTTATC
miR6158a	34	24	ACTGATTCGATTGTAGCGAAGGGC
miR6166	1069	24	AATGGACTAACGGGCATTAAATGT
miR6181	27	24	AGCTCCTTCTGTGACTGCGGCACC
miR6226	37	23	AAGATCGGACAATAATGCGGTTA
miR6249	37	21	CGTGAAGGTTGGCCGGCGGCT
miR6300	814	20	GTCGTTGTAGTATAGTGGTA
miR6435	1436	21	TGAGAAAATGGAGAACTCGAG
miR6446	78	21	TTGCTGGTCCTGGATGATGTC
miR6449	69	23	ACAGGATTCTGACATGACGGTTT
miR6453	97	24	TCTTGTCGGTGGATAAGATGGTAT
miR6454	310	21	TTCGTACACCTGATAGAGGCA
miR6462c	981	22	GAGGGACAACAATGGATGAAGA
miR6469	22	23	ATTGTAGAAAAGTGATTCGTTTA
miR6471	352	21	TTTGGGATCATGAAGGAAGCT
miR6478	175	21	CCGACCATAGCTCAGTTGGTA
miR6485	132	22	AAGGATATAGAAGAAGCATGAA
miR774b	150	21	TGAGATGAAGATATGATGGTG
miR775	87	22	TTCGATGTCTAGCAGAAACTCA
miR812v	1232	24	ATGTGGACTATAAATATGGGACGG
miR818a	869	24	AAATGGACTTATATTATGGGACGG
miR844	77	24	AGAAGTGACTGTAATTGATGGCTT
miR845d	114	24	ATGGCTCTGATACCAATTGAACGG
miR847	1963	21	TCTTGGAGGAAGAGAATGGAA
miR855	874	24	ACAAAAGCGTAAGAAAAACGGACA
miR858b	27	21	TTCGTTGTCTGTTCGACCTTG
miR869.2	215	21	CTGATGATTGAGATGGTTGAC
miR894	455	21	CGTTTCACGTCAGGTTCACCA
miR902j	33	21	ATTGTTGCAGATTCATCAGAT
miR904a	165	24	ATCTTTGGACAATGTTTAGGGGCA
miR946a	226	21	TTGGATAGCAGAAGGGTTTTT
