# Supplementary material for: miRNAs Are Involved in Determining the Improved Vigor of Autotetrapoid Chrysanthemum nankingense
Source: Front Plant Sci. 2016 Sep 28;7:1412. doi: 10.3389/fpls.2016.01412 (PMC5039203; doi:10.3389/fpls.2016.01412)
Supplement: Table S4 — The differential abundance of known miRNAs in the diploid and autotetraploid forms of C. nankingense. [file Table4.xlsx]

## Sheet: upregulation 
miRNA	2x exp	4x exp	fold-change(log2 s4-2/s2-1)	p-value	sig-lable
miR6469	0.01	1.0796	6.75435	1.096e-06	**
miR5485	0.01	1.1777	6.87983	3.12865e-07	**
miR1313	0.01	1.2268	6.93876	1.67159e-07	**
miR5270a	0.01	1.2268	6.93876	1.67159e-07	**
miR858b	0.01	1.3249	7.04974	4.77173e-08	**
miR393b	0.01	1.6684	7.38232	5.93045e-10	**
miR5265	0.01	1.6684	7.38232	5.93045e-10	**
miR6158a	0.01	1.6684	7.38232	5.93045e-10	**
miR6226	0.01	1.8157	7.50438	9.04496e-11	**
miR5227	0.01	1.8647	7.5428	4.83259e-11	**
miR5240	0.01	1.8647	7.5428	4.83259e-11	**
miR5658	0.01	2.0119	7.65241	7.37054e-12	**
miR4378a	0.01	2.2573	7.81845	3.20896e-13	**
miR1863a	0.01	3.5332	8.46483	2.68204e-20	**
miR844	0.01	3.7785	8.56167	1.1677e-21	**
miR3438	0.01	3.8767	8.59869	3.33331e-22	**
miR1089	0.01	4.2202	8.72117	4.14274e-24	**
miR5537	0.01	5.2998	9.04979	4.24908e-30	**
miR845d	0.01	5.5942	9.12779	9.88402e-32	**
miR444d.3	0.01	5.7414	9.16526	1.50748e-32	**
miR5068	0.01	6.183	9.27216	5.34824e-35	**
miR5741a	0.01	6.4284	9.32832	2.3285e-36	**
miR5070	0.01	6.5265	9.35017	6.64695e-37	**
miR5172	0.01	7.0173	9.45477	1.25995e-39	**
miR5761a	0.01	8.2441	9.68722	1.97097e-46	**
miR5820	0.01	9.7162	9.92425	1.34237e-54	**
miR4414b	0.01	10.1088	9.9814	8.91367e-57	**
miR5751	0.01	10.2069	9.99533	2.5445e-57	**
miR946a	0.01	11.0902	10.1151	3.20271e-62	**
miR5224b	0.01	12.7096	10.3117	3.32682e-71	**
miR5794	0.01	13.3475	10.3824	9.61789e-75	**
miR5274b	0.01	15.016	10.5523	5.33782e-84	**
miR6471	0.01	17.2733	10.7543	1.60297e-96	**
miR5281b	0.01	17.4696	10.7706	1.30623e-97	**
miR5260	0.01	19.0398	10.8948	2.53955e-106	**
miR5021	0.01	20.4139	10.9953	6.05902e-114	**
miR1440a	0.01	21.5425	11.073	3.32035e-120	**
miR5822	0.01	36.902	11.8495	2.06137e-205	**
miR2643a	0.01	44.9988	12.1357	2.49295e-250	**
miR3441.1	0.01	46.1275	12.1714	1.36614e-256	**
miR5200	0.01	51.967	12.3434	5.50162e-289	**
miR1130	0.01	67.8663	12.7285	0	**
miR2923	0.01	71.8901	12.8116	0	**
miR5203	0.01	85.6793	13.0647	0	**
miR5492	0.01	91.2244	13.1552	0	**
miR5526	0.01	92.4021	13.1737	0	**
miR5054	0.01	277.206	14.7587	0	**
miR6148b	0.01	359.549	15.1339	0	**
miR166n	0.01	1779.44	17.4411	0	**
miR5655	0.957	8.2931	3.11532	1.50418e-28	**
miR3522b	1.0133	144.026	7.15112	0	**
miR395a	1.6326	4.1711	1.35326	4.00636e-06	**
miR5213	1.7452	4.3183	1.30707	4.87992e-06	**
miR1134	1.8578	7.8515	2.07937	8.69474e-18	**
miR5767	1.9704	5.2016	1.40047	1.20584e-07	**
miR1078	2.1393	10.0106	2.22632	3.92072e-24	**
miR5293	4.6726	43.3794	3.21471	3.49088e-147	**
miR4342	4.9541	10.9921	1.14977	3.52455e-11	**
miR319a	6.4178	34.6447	2.43248	2.21007e-88	**
miR1432	7.3186	46.0293	2.65291	1.03231e-128	**
miR437	9.4579	20.6101	1.12376	4.83393e-19	**
miR5139	14.1305	36.6075	1.37333	5.79944e-44	**
miR6462c	18.5217	48.1394	1.378	1.46746e-57	**
miR408b	32.2018	116.938	1.86053	3.62136e-210	**
miR6435	33.6656	70.4671	1.06567	2.57891e-56	**
miR2912a	45.5442	165.912	1.86508	2.56579e-298	**
miR5672	84.3328	216.799	1.36219	2.43165e-248	**
miR2678	91.0321	256.4	1.49395	0	**
miR159a	211.902	436.395	1.04224	0	**
miR6254	265.834	738.285	1.47365	0	**
miR396f	281.766	884.175	1.64983	0	**
miR398a	923.664	9511.48	3.36423	0	**

## Sheet: downregulation
miRNA	2x exp	4x exp	fold-change(log2 s4-2/s2-1)	p-value	sig-lable
miR1026a	6.5867	0.01	-9.36341	1.37786e-39	**
miR1077	10.5838	0.01	-10.0476	3.76472e-63	**
miR1092	7.2623	0.01	-9.50428	1.43432e-43	**
miR1098	19.2535	0.01	-10.9109	2.9257e-114	**
miR1119	1.3511	0.01	-7.07799	1.00933e-08	**
miR1223j	1.6889	0.01	-7.39994	1.0298e-10	**
miR1440b	1.1822	0.01	-6.88533	9.99246e-08	**
miR1442	3.0963	0.01	-8.2744	5.19705e-19	**
miR1511	1.4637	0.01	-7.19348	2.18914e-09	**
miR166a	4158.49	0.01	-18.6657	0	**
miR1854	4.166	0.01	-8.70252	2.57063e-25	**
miR1863	5.5734	0.01	-9.12241	1.2973e-33	**
miR1886	1.1259	0.01	-6.81493	2.14562e-07	**
miR2275a	99.1952	0.01	-13.2761	0	**
miR3437	28.824	0.01	-11.4931	1.1134e-170	**
miR3510	3.5467	0.01	-8.47033	1.15005e-21	**
miR3623	4.6726	0.01	-8.86808	2.64923e-28	**
miR415	1.0696	0.01	-6.74093	4.60715e-07	**
miR4371c	4.2786	0.01	-8.74099	5.57544e-26	**
miR4374a	5.4608	0.01	-9.09297	5.98138e-33	**
miR4385	5.5171	0.01	-9.10777	2.78562e-33	**
miR4387e	96.0426	0.01	-13.2295	0	**
miR4394	1.3511	0.01	-7.07799	1.00933e-08	**
miR4400	7.3749	0.01	-9.52648	3.1109e-44	**
miR4404	14.2431	0.01	-10.476	1.00818e-84	**
miR475a	34.51	0.01	-11.7528	3.36343e-204	**
miR5231	3.4341	0.01	-8.42379	5.30246e-21	**
miR5234	9.9083	0.01	-9.95249	3.61652e-59	**
miR5248	39.4641	0.01	-11.9463	2.09581e-233	**
miR5257	1.2385	0.01	-6.95245	4.65364e-08	**
miR5261	1.7452	0.01	-7.44725	4.79594e-11	**
miR529	4.8415	0.01	-8.91931	2.67596e-29	**
miR5290	5.9112	0.01	-9.20731	1.32362e-35	**
miR5338	3.1526	0.01	-8.3004	2.42034e-19	**
miR535d	11.1468	0.01	-10.1224	1.8069e-66	**
miR5376	2.9274	0.01	-8.19348	5.14513e-18	**
miR5543	2.5334	0.01	-7.98493	1.08282e-15	**
miR5561	5.686	0.01	-9.15127	2.81373e-34	**
miR5576	42.1101	0.01	-12.04	5.28443e-249	**
miR5638a	11.7661	0.01	-10.2004	4.03882e-70	**
miR5647	10.5838	0.01	-10.0476	3.76472e-63	**
miR5650	4.0534	0.01	-8.66299	1.18522e-24	**
miR5721	1.1259	0.01	-6.81493	2.14562e-07	**
miR5771	4.2223	0.01	-8.72189	1.19718e-25	**
miR5776	40.4775	0.01	-11.9829	2.22595e-239	**
miR6021	1.1822	0.01	-6.88533	9.99246e-08	**
miR6202	15.6505	0.01	-10.612	5.08795e-93	**
miR6204	45.0375	0.01	-12.1369	2.91907e-266	**
miR6466	3.5467	0.01	-8.47033	1.15005e-21	**
miR6474	1.52	0.01	-7.24793	1.01951e-09	**
miR860	45.4316	0.01	-12.1495	1.38703e-268	**
miR919.2	9.3453	0.01	-9.8681	7.53511e-56	**
miR1510b	2.8148	1.2759	-1.14152	0.000792556	**
miR5020b	3.0963	1.2759	-1.27903	0.00011705	**
miR482e	5.9112	2.2082	-1.42058	7.31771e-09	**
miR2611	6.9808	2.5517	-1.45193	1.63452e-10	**
miR414	6.249	2.7971	-1.15969	3.8532e-07	**
miR162a	8.6134	3.8276	-1.17014	1.90007e-09	**
miR5369	11.2594	3.8276	-1.55662	1.14581e-17	**
miR5244	130.215	4.073	-4.99866	0	**
miR775	10.0771	4.2692	-1.23904	1.04388e-11	**
miR774b	53.0317	7.3608	-2.84892	8.8556e-166	**
miR6113	260.936	7.8024	-5.06364	0	**
miR5503	69.7519	11.1884	-2.64023	3.45301e-200	**
miR1436	67.0496	17.5677	-1.9323	3.61465e-131	**
miR169b	57.5918	28.6088	-1.0094	3.12934e-43	**
miR419	127.175	40.1407	-1.66368	8.32421e-201	**
miR812v	1216.35	60.4564	-4.33052	0	**
miR5049c	279.514	138.235	-1.0158	9.33747e-205	**
miR157a	43420.4	14455.5	-1.58676	0	**
miR167a	1500.93	761.703	-1	0	**
