# Supplementary material for: miRNAs Are Involved in Determining the Improved Vigor of Autotetrapoid Chrysanthemum nankingense
Source: Front Plant Sci. 2016 Sep 28;7:1412. doi: 10.3389/fpls.2016.01412 (PMC5039203; doi:10.3389/fpls.2016.01412)
Supplement: Table S5 — The count and sequences of novel miRNAs in the diploid and autotetraploid forms of C. nankingense. [file Table5.xlsx]

## Sheet: 2x
Novel miRNAs	2x count	Length	Sequence
novel_mir_105	669	20	TTTGGTGTTTTCGGTGTTTC
novel_mir_106	22	22	TTGAAGTATGTTCCTCGGTATG
novel_mir_108	58	22	TTAGGTAGCATATGAAATTACT
novel_mir_111	111	21	AGGACAACCAGCGAAAATGTG
novel_mir_112	159	23	CAAAAGGTCGGAAATCATGGTTA
novel_mir_115	25	23	GAGGATAAGTAGGAAGATGTGTA
novel_mir_12	4203	22	TTATGAAAGTAGTCTAGACCAC
novel_mir_121	306	23	GGAGGATTGTAGCTAGTTGGCTA
novel_mir_124	1655	20	CACTCGATCATGCAAGGACA
novel_mir_125	155	21	TCAAGCAGGATATATGATAAT
novel_mir_129	980	20	CGCGAAAATCGTTGGTTATC
novel_mir_13	27	21	CGTGAGAATCTAATGACTCTA
novel_mir_130	71	21	TTTAAGGTGGCAATGAGGATG
novel_mir_131	106	23	TATGGAAATGTAGCTAGATGGTT
novel_mir_133	22	22	TATCACACTTTCATGGCATTTC
novel_mir_135	21	21	TGAATTTACCACTTCTAGTCG
novel_mir_137	23	21	CTGAGAAGATTTGGGCTCCAG
novel_mir_16	606	21	TCAAAACACAGTGTTGCCATC
novel_mir_17	348	21	TCAAAACACATTGTTGCCATC
novel_mir_24	528	22	AGTGGTCTGTCATGTATTGGTG
novel_mir_26	205	21	TATCTTGAGACGCTGTGTCCA
novel_mir_27	56407	21	TATCTTGATACGTTGCGTCCA
novel_mir_29	3370	21	TGGTTAGTTGCAAGGTTGTTG
novel_mir_3	169	22	TTTGAAGGGAGTATTGCATGTT
novel_mir_30	1723	21	TGGTTAGTTGCAAGGTTGTTA
novel_mir_31	152	21	CGGCAAGTTGTCTTTGGCTAC
novel_mir_34	151	21	AGGCGAATCTCGGTGAAGCAT
novel_mir_35	29	21	TCAAAGCTTGAGTATCTGGAT
novel_mir_37	14576	22	TTCTTTAGAGACTTTACGGGCC
novel_mir_39	216	23	TGTGAGAGAAGCAGCATTGAGAG
novel_mir_41	32	22	CAAGCTTGAGATGTTTGAACAA
novel_mir_42	1035	21	TGTCCAAGATCTACGGAAGAG
novel_mir_43	184	23	CGTGTGTAGTGTAGTAATCGGTA
novel_mir_45	799	21	CGATGGCATAGCATTTGACTC
novel_mir_46	500	21	TGACGAGATCAAGGATAAGCT
novel_mir_47	23	21	TGGCACATTAGAGACTTGCAA
novel_mir_5	49	23	TTGACTCAGATGTACGCGGCCTA
novel_mir_50	103	21	TGTACCTTGTAGCATTCCGCA
novel_mir_64	676	21	CCATCCATTTTTCTCCTTCAA
novel_mir_65	520	21	AGGTTATTTGGTCATGGGGGC
novel_mir_67	248	21	TTGAATGATTGCGGATCCATT
novel_mir_68	28	21	TGATAAACTCAGAGCTGTCGA
novel_mir_70	522	21	TCTTGGATGGGGAAGGAGCAT
novel_mir_72	22828	21	TTCGGAGAACATACTACATAG
novel_mir_73	932	22	TAGCTCATTGTGTCGATGTCGA
novel_mir_74	166	21	TGGACAAATGGTGCTATTGTA
novel_mir_75	67	21	ACACGATGTTGTTGGCCTTGA
novel_mir_76	156	21	AACACTATGTTTCGTCCCGTA
novel_mir_77	393	21	TGGATCTTATCCATCTCATTC
novel_mir_78	36	21	ATCAATATGTGTGCTTCGCAA
novel_mir_8	56	21	TAGCTGCTGCAAATACAATTG
novel_mir_80	753	21	TGTTTTGAAGACGTATAACAA
novel_mir_81	74	21	TGAGCGTCATGTGGATTTGGT
novel_mir_83	291216	21	TTCCATGGTTTTGAAACGGAC
novel_mir_87	214	21	CCTTTTGAACAAATCTGGGAG
novel_mir_89	135	21	CTGTTGATGTAGATTGGGCCC
novel_mir_90	4563	21	CCACTAAGGATCATGTTGGCG
novel_mir_95	25	21	CTTGGGTAGGTCAGGGGATTG
novel_mir_97	2899	21	TTCCGAGACCACCTATTTCGA
novel_mir_98	35	21	CCTCGGAGAAAGAGCGTGGCT
novel_mir_99	253	21	CCTCGGAGAAAGAGAGTGGCT

## Sheet: 4x
Novel miRNAs	4x count	Length	Sequence
novel_mir_1	46	21	TAATTCCGAGACCACCTATTT
novel_mir_10	31	21	TGTAGGAACACAGAGGATCCA
novel_mir_105	379	20	TTTGGTGTTTTCGGTGTTTC
novel_mir_107	51	22	TAATTTCATATGCTACCTAAAT
novel_mir_108	230	22	TTAGGTAGCATATGAAATTACT
novel_mir_112	252	23	CAAAAGGTCGGAAATCATGGTTA
novel_mir_118	22	23	TCAACATTTTTAGAAGTCGGACA
novel_mir_12	5630	22	TTATGAAAGTAGTCTAGACCAC
novel_mir_121	570	23	GGAGGATTGTAGCTAGTTGGCTA
novel_mir_125	363	21	TCAAGCAGGATATATGATAAT
novel_mir_129	2405	20	CGCGAAAATCGTTGGTTATC
novel_mir_13	59	21	CGTGAGAATCTAATGACTCTA
novel_mir_139	313	21	TCAACACTGTACTCAATTATG
novel_mir_15	42	21	AAGCTGCTCAGACTAAAAGAA
novel_mir_157	28	21	TGGGGCAGTTAGAAGCGCTAG
novel_mir_16	720	21	TCAAAACACAGTGTTGCCATC
novel_mir_165	418	22	TGCATCTCGTGGAAGTCTTGAT
novel_mir_17	244	21	TCAAAACACATTGTTGCCATC
novel_mir_174	5269	21	TGATATGATGCTTCGGATGAG
novel_mir_178	14747	21	GAAATAGGTGATCTCGGAATT
novel_mir_190	86	23	GCTGGAAATGTAGCTAGATGGTA
novel_mir_194	270	22	CAAAAACGGACGAAAACGTGCA
novel_mir_2	21	21	TTAGAGGTGACTTATAGCATT
novel_mir_211	33	23	GATGAACAGTAGAATGTACAGTG
novel_mir_236	1910	21	AGATGGACTACATTTTCGGTA
novel_mir_24	189	22	AGTGGTCTGTCATGTATTGGTG
novel_mir_245	30	21	TTTAGAGATCCAAGGATATTT
novel_mir_265	163	21	GCTTATTTTGAGACTTGTCGG
novel_mir_27	22511	21	TATCTTGATACGTTGCGTCCA
novel_mir_275	2362	21	TGGACGAAGAAGGATGGTTTT
novel_mir_277	8463	21	AATACGAGTCGGTGGATGGGA
novel_mir_280	193	21	TCAAAGCACAATGTTGCCATC
novel_mir_288	88	21	TTGGTACGAGTAGTTTAGATG
novel_mir_289	43	22	TGAAAACTGGATGTGAGGATGA
novel_mir_29	1258	21	TGGTTAGTTGCAAGGTTGTTG
novel_mir_292	22	23	TTTTAGTGGGTATATATGCAATT
novel_mir_296	46	21	AGGGACCAAACATGCAACAAA
novel_mir_298	31	21	TGGCGAACTGGCTACGGACTT
novel_mir_3	155	22	TTTGAAGGGAGTATTGCATGTT
novel_mir_30	543	21	TGGTTAGTTGCAAGGTTGTTA
novel_mir_301	26	23	AAACGTTGTCAAGATCGCCGGTA
novel_mir_305	179	21	TGCTATGTAGAAAGCGAGCTT
novel_mir_307	589	22	ACTACTGAGATTGGCATGAACA
novel_mir_311	12	21	ATTCGGTTCGGTTTTCGGTTA
novel_mir_312	9510	22	ATATTGGATGATGCGTGGGATG
novel_mir_313	20	22	AGAAAGATGAGAAATAGAAGAG
novel_mir_318	43765	21	TTTAAGTAGTGGACAATTGGA
novel_mir_319	21	21	GTAATTAGTACAACAAGTCGG
novel_mir_37	10390	22	TTCTTTAGAGACTTTACGGGCC
novel_mir_39	310	23	TGTGAGAGAAGCAGCATTGAGAG
novel_mir_40	30	21	AAGTTCTGCTGAATGAGATGG
novel_mir_60	24	21	TGAGCTTATTTGATTTCGGCT
novel_mir_67	21	21	TTGAATGATTGCGGATCCATT
novel_mir_68	52	21	TGATAAACTCAGAGCTGTCGA
novel_mir_72	19680	21	TTCGGAGAACATACTACATAG
novel_mir_74	435	21	TGGACAAATGGTGCTATTGTA
novel_mir_77	923	21	TGGATCTTATCCATCTCATTC
novel_mir_8	71	21	TAGCTGCTGCAAATACAATTG
novel_mir_80	186	21	TGTTTTGAAGACGTATAACAA
novel_mir_81	56	21	TGAGCGTCATGTGGATTTGGT
novel_mir_83	129459	21	TTCCATGGTTTTGAAACGGAC
novel_mir_87	93	21	CCTTTTGAACAAATCTGGGAG
novel_mir_90	748	21	CCACTAAGGATCATGTTGGCG
novel_mir_97	1426	21	TTCCGAGACCACCTATTTCGA
novel_mir_98	40	21	CCTCGGAGAAAGAGCGTGGCT
