# Supplementary material for: miRNAs Are Involved in Determining the Improved Vigor of Autotetrapoid Chrysanthemum nankingense
Source: Front Plant Sci. 2016 Sep 28;7:1412. doi: 10.3389/fpls.2016.01412 (PMC5039203; doi:10.3389/fpls.2016.01412)
Supplement: Table S6 — The differential abundance of novel miRNAs in the diploid and autotetraploid forms of C. nankingense. [file Table6.xlsx]

## Sheet: upregulation
miRNA	2x exp	4x exp	fold-change(log2 s4-2/s2-1)	p-value	sig-lable
novel_mir_139	0.01	15.3595	10.5849	6.63401e-86	**
novel_mir_157	0.01	1.374	7.10224	2.54947e-08	**
novel_mir_165	0.01	20.512	11.0023	1.72961e-114	**
novel_mir_174	0.01	258.559	14.6582	0	**
novel_mir_178	0.01	723.661	16.143	0	**
novel_mir_190	0.01	4.2202	8.72117	4.14274e-24	**
novel_mir_194	0.01	13.2494	10.3717	3.36925e-74	**
novel_mir_211	0.01	1.6194	7.33932	1.10998e-09	**
novel_mir_236	0.01	93.7271	13.1943	0	**
novel_mir_245	0.01	1.4722	7.20183	7.27772e-09	**
novel_mir_265	0.01	7.9987	9.64362	4.52704e-45	**
novel_mir_275	0.01	115.907	13.5007	0	**
novel_mir_277	0.01	415.294	15.3418	0	**
novel_mir_280	0.01	9.4709	9.88736	3.08324e-53	**
novel_mir_288	0.01	4.3183	8.75432	1.18259e-24	**
novel_mir_289	0.01	2.1101	7.72117	2.104e-12	**
novel_mir_292	0.01	1.0796	6.75435	1.096e-06	**
novel_mir_296	0.01	2.2573	7.81845	3.20896e-13	**
novel_mir_298	0.01	1.5212	7.24907	3.88838e-09	**
novel_mir_301	0.01	1.2759	6.99537	8.93106e-08	**
novel_mir_305	0.01	8.7838	9.7787	1.99611e-49	**
novel_mir_307	0.01	28.9033	11.497	4.86569e-161	**
novel_mir_312	0.01	466.673	15.5101	0	**
novel_mir_318	0.01	2147.63	17.7124	0	**
novel_mir_319	0.01	1.0305	6.6872	2.05134e-06	**
novel_mir_60	0.5067	1.1777	1.21677	0.0267558	*
novel_mir_10	0.7319	1.5212	1.05549	0.0238029	*
novel_mir_1	0.7882	2.2573	1.51796	0.000240311	**
novel_mir_15	0.8445	2.061	1.28718	0.00196341	**
novel_mir_107	0.9008	2.5027	1.47421	0.000150826	**
novel_mir_108	3.2652	11.2865	1.78935	1.01479e-20	**
novel_mir_125	8.726	17.8131	1.02955	1.16867e-14	**
novel_mir_74	9.3453	21.3462	1.19167	1.94181e-21	**
novel_mir_77	22.1247	45.2932	1.03364	4.18078e-35	**
novel_mir_129	55.171	118.018	1.09702	1.79594e-97	**

## Sheet: downregulation
miRNA	2x exp	4x exp	fold-change(log2 s4-2/s2-1)	p-value	sig-lable
novel_mir_106	1.2385	0.01	-6.95245	4.65364e-08	**
novel_mir_115	1.4074	0.01	-7.13689	4.7006e-09	**
novel_mir_124	93.1714	0.01	-13.1857	0	**
novel_mir_131	5.9675	0.01	-9.22098	6.16428e-36	**
novel_mir_133	1.2385	0.01	-6.95245	4.65364e-08	**
novel_mir_135	1.1822	0.01	-6.88533	9.99246e-08	**
novel_mir_137	1.2948	0.01	-7.01659	2.16727e-08	**
novel_mir_26	11.5409	0.01	-10.1725	8.58567e-69	**
novel_mir_31	8.5571	0.01	-9.74098	3.3374e-51	**
novel_mir_34	8.5008	0.01	-9.73145	7.16618e-51	**
novel_mir_41	1.8015	0.01	-7.49305	2.23354e-11	**
novel_mir_42	58.2673	0.01	-12.5085	0	**
novel_mir_43	10.3586	0.01	-10.0166	8.00298e-62	**
novel_mir_45	44.9812	0.01	-12.1351	6.26793e-266	**
novel_mir_46	28.1485	0.01	-11.4588	1.06957e-166	**
novel_mir_5	2.7585	0.01	-8.10774	5.09373e-17	**
novel_mir_50	5.7986	0.01	-9.17956	6.1027e-35	**
novel_mir_64	38.0567	0.01	-11.8939	4.15289e-225	**
novel_mir_65	29.2744	0.01	-11.5154	2.46383e-173	**
novel_mir_70	29.387	0.01	-11.521	5.34382e-174	**
novel_mir_73	52.4687	0.01	-12.3572	4.5404630508977e-310	**
novel_mir_75	3.7719	0.01	-8.55915	5.41001e-23	**
novel_mir_76	8.7823	0.01	-9.77845	1.56996e-52	**
novel_mir_78	2.0267	0.01	-7.66299	1.05069e-12	**
novel_mir_89	7.6001	0.01	-9.56987	1.46341e-45	**
novel_mir_95	1.4074	0.01	-7.13689	4.7006e-09	**
novel_mir_96	1.0133	0.01	-6.66292	9.89264e-07	**
novel_mir_99	14.2431	0.01	-10.476	1.00818e-84	**
novel_mir_130	3.9971	0.3435	-3.54057	9.99237e-17	**
novel_mir_47	1.2948	0.5889	-1.13663	0.0240821	*
novel_mir_111	6.249	0.8833	-2.82265	1.00812e-20	**
novel_mir_67	13.9616	1.0305	-3.76005	9.60906e-58	**
novel_mir_87	12.0475	4.5637	-1.40046	2.86079e-16	**
novel_mir_80	42.3916	9.1273	-2.21552	1.32059e-99	**
novel_mir_24	29.7248	9.2746	-1.68031	5.17082e-49	**
novel_mir_105	37.6626	18.5982	-1.01797	3.07762e-29	**
novel_mir_30	96.9996	26.646	-1.86406	5.95638e-180	**
novel_mir_90	256.883	36.7057	-2.80703	0	**
novel_mir_29	189.721	61.7323	-1.61978	2.69307e-287	**
novel_mir_97	163.205	69.9763	-1.22175	9.74487e-162	**
novel_mir_27	3175.54	1104.65	-1.52341	0	**
novel_mir_83	16394.6	6352.78	-1.36776	0	**
