# Supplementary material for: miRNAs Are Involved in Determining the Improved Vigor of Autotetrapoid Chrysanthemum nankingense
Source: Front Plant Sci. 2016 Sep 28;7:1412. doi: 10.3389/fpls.2016.01412 (PMC5039203; doi:10.3389/fpls.2016.01412)
Supplement: Sheet 1 — The predicted targets of miRNAs which differed in abundance between the diploid and autotetraploid forms of C. nankingense. [file DataSheet1.xlsx]

## Sheet: known miRNA
>miR1026	|CL8.Contig55_All	|location[81,101]	| size 422 gap 0 0%
5'UGAGAAAGAUCUUUGAGGAAA3'
|||||||||||x|||||||||
3'CUACUGUAUAGAACGUACGACUCAAAAUUCACUCUUUCUAGUAACUCCUUUCUGAAUCAGAGAAACAACUGUACCCUGAGU5' ( -28.20[87.31%] )
>miR1026	|CL8.Contig63_All	|location[160,180]	| size 221 gap 0 0%
5'UGAGAAAGAUCUUUGAGGAAA3'
|||||||||||||x|||||||
3'CUAAAAUAUAGAAGGGUAUACUCAAAAUUCACUCUUUCUAGAACCUCCUUUCUGAAACAGAAAAACGACUGUACCCUGAAU5' ( -28.20[87.31%] )
>miR1026	|CL8.Contig173_All	|location[691,711]	| size 931 gap 0 0%
5'UGAGAAAGAUCUUUGAGGAAA3'
||||||||||||||||||x||
3'CUAAAAUAUAGAAGUUUCGACUACACACUUACUCUUUCUAGAAACUCCCUUCUGUAACAGCAAAACGACUAUACGCUAAGU5' ( -30.00[92.59%] )
>miR1026	|CL8.Contig314_All	|location[133,153]	| size 219 gap 0 0%
5'UGAGAAAGAUCUUUGAGGAAA3'
x|||||||||||||||||x|x
3'CUAAGAUAUAGAACUUUCGACUUGAAACUGCCUCUUUCUAGAAACUCCCUGCUGUAACAGAAAAACGACUGCACCCUAUGU5' ( -28.60[87.73%] )
>miR1026	|CL8.Contig321_All	|location[18,38]	| size 249 gap 0 0%
5'UGAGAAAGAUCUUUGAGGAAA3'
|o||||||||||ox|||||||
3'CAAAAAUAUAGAACGGUUGACUCAAAAUUCAUUCUUUCUAGAGCCUCCUUUCUGAAACAGAGAAACGA5' ( -26.40[81.73%] )
>miR1026	|CL8.Contig339_All	|location[153,173]	| size 209 gap 0 0%
5'UGAGAAAGAUCUUUGAGGAAA3'
|||||x|||||||o|||o|||
3'CUAAGGUUUAGAACUAUCGACUCAAAGUUCACUCUAUCUAGAAGCUCUUUUCUGAAACACGAAAACGACUGUACCCUAAGU5' ( -25.60[79.26%] )
>miR1026	|CL8.Contig412_All	|location[115,135]	| size 321 gap 0 0%
5'UGAGAAAGAUCUUUGAGGAAA3'
||||||||||||||||||x||
3'CUAAGAUAUAGAAGUAUCGACUCAGAAUUCACUCUUUCUAGAAACUCCCUUCUAUGACCAAAAAACGACUCUACUCUAAAU5' ( -29.90[92.57%] )
>miR1026	|CL48.Contig104_All	|location[81,101]	| size 422 gap 0 0%
5'UGAGAAAGAUCUUUGAGGAAA3'
|||||||||||x|||||||||
3'CUACUGUAUAGAACGUACGACUCAAAAUUCACUCUUUCUAGUAACUCCUUUCUGAAUCAGAGAAACAACUGUACCCUGAGU5' ( -28.20[87.31%] )
>miR1026	|CL48.Contig114_All	|location[160,180]	| size 221 gap 0 0%
5'UGAGAAAGAUCUUUGAGGAAA3'
|||||||||||||x|||||||
3'CUAAAAUAUAGAAGGGUAUACUCAAAAUUCACUCUUUCUAGAACCUCCUUUCUGAAACAGAAAAACGACUGUACCCUGAAU5' ( -28.20[87.31%] )
>miR1026	|CL48.Contig232_All	|location[691,711]	| size 931 gap 0 0%
5'UGAGAAAGAUCUUUGAGGAAA3'
||||||||||||||||||x||
3'CUAAAAUAUAGAAGUUUCGACUACACACUUACUCUUUCUAGAAACUCCCUUCUGUAACAGCAAAACGACUAUACGCUAAGU5' ( -30.00[92.59%] )
>miR1026	|CL48.Contig431_All	|location[133,153]	| size 219 gap 0 0%
5'UGAGAAAGAUCUUUGAGGAAA3'
x|||||||||||||||||x|x
3'CUAAGAUAUAGAACUUUCGACUUGAAACUGCCUCUUUCUAGAAACUCCCUGCUGUAACAGAAAAACGACUGCACCCUAUGU5' ( -28.60[87.73%] )
>miR1026	|CL48.Contig440_All	|location[18,38]	| size 249 gap 0 0%
5'UGAGAAAGAUCUUUGAGGAAA3'
|o||||||||||ox|||||||
3'CAAAAAUAUAGAACGGUUGACUCAAAAUUCAUUCUUUCUAGAGCCUCCUUUCUGAAACAGAGAAACGA5' ( -26.40[81.73%] )
>miR1026	|CL48.Contig459_All	|location[153,173]	| size 209 gap 0 0%
5'UGAGAAAGAUCUUUGAGGAAA3'
|||||x|||||||o|||o|||
3'CUAAGGUUUAGAACUAUCGACUCAAAGUUCACUCUAUCUAGAAGCUCUUUUCUGAAACACGAAAACGACUGUACCCUAAGU5' ( -25.60[79.26%] )
>miR1026	|CL48.Contig518_All	|location[181,201]	| size 212 gap 0 0%
5'UGAGAAAGAUCUUUGAGGAAA3'
|||||||||||||o||||x||
3'ACUCAAAAUUCACUCUUUCUAGAAGCUCCCUUCUGUAACAGAAAAAAGGUCUAUGAUGCGCA5' ( -29.60[91.64%] )
>miR1026	|CL48.Contig537_All	|location[115,135]	| size 321 gap 0 0%
5'UGAGAAAGAUCUUUGAGGAAA3'
||||||||||||||||||x||
3'CUAAGAUAUAGAAGUAUCGACUCAGAAUUCACUCUUUCUAGAAACUCCCUUCUAUGACCAAAAAACGACUCUACUCUAAAU5' ( -29.90[92.57%] )
>miR1026	|CL52.Contig6_All	|location[691,711]	| size 931 gap 0 0%
5'UGAGAAAGAUCUUUGAGGAAA3'
||||||||||||||||||x||
3'CUAAAAUAUAGAAGUUUCGACUACACACUUACUCUUUCUAGAAACUCCCUUCUGUAACAGCAAAACGACUAUACGCUAAGU5' ( -30.00[92.59%] )
>miR1026	|CL2900.Contig4_All	|location[857,877]	| size 1311 gap 0 0%
5'UGAGAAAGAUCUUUGAGGAAA3'
|||||||||||x|o||o|||x
3'UUACAGAUGUCUACAACACGACGAAGGUAAACUCUUUCUAGCAGCUUCUUAAACAAACCACAUUUGCUAGGCUCCGUAUGC5' ( -25.60[78.05%] )
>miR1026	|Unigene16025_All	|location[225,245]	| size 277 gap 0 0%
5'UGAGAAAGAUCUUUGAGGAAA3'
||||||||||||||||||x||
3'CUAAAAUAUAGAAGUUUCGACUACACACUUACUCUUUCUAGAAACUCCCUUCUGAAACUAAAAAACGAAUUUACACUAAGG5' ( -30.00[92.59%] )
>miR1026	|Unigene32973_All	|location[173,193]	| size 269 gap 0 0%
5'UGAGAAAGAUCUUUGAGGAAA3'
|||||x||||||||o||||xx
3'UGUACAACAGAAUACUUCCUUAGUUACUUCACUCUCUCUAGAAAUUCCUAAACGGAUCUUACGAUCCUGGAGAGCUGUUGU5' ( -25.80[79.38%] )
>miR1026	|Unigene48823_All	|location[409,429]	| size 434 gap 0 0%
5'UGAGAAAGAUCUUUGAGGAAA3'
||||||||||||||||||xx|
3'CACUUACUCUUUCUAGAAACUCCCCUCUGUAACAGCAAAACGACUAUACGCUAAGU5' ( -30.00[92.59%] )
>miR1077	|CL8.Contig375_All	|location[69,89]	| size 201 gap 0 0%
5'UUCAAAUGAUCGGAUGAUGUG3'
|||||||||||x|||||||||
3'GGUUAGGAGUUCACAAGGUUCAAGAAGGGGAAGUUUACUAGACUACUACACCGCAGUUUACGUAAAGAACCUUCAAGACCU5' ( -27.90[82.06%] )
>miR1077	|CL48.Contig496_All	|location[69,89]	| size 201 gap 0 0%
5'UUCAAAUGAUCGGAUGAUGUG3'
|||||||||||x|||||||||
3'GGUUAGGAGUUCACAAGGUUCAAGAAGGGGAAGUUUACUAGACUACUACACCGCAGUUUACGUAAAGAACCUUCAAGACCU5' ( -27.90[82.06%] )
>miR1077	|CL437.Contig100_All	|location[69,89]	| size 201 gap 0 0%
5'UUCAAAUGAUCGGAUGAUGUG3'
|||||||||||x|||||||||
3'GGUUAGGAGUUCACAAGGUUCAAGAAGGGGAAGUUUACUAGACUACUACACCGCAGUUUACGUAAAGAACCUUCAAGACCU5' ( -27.90[82.06%] )
>miR1078	|CL4430.Contig3_All	|location[185,205]	| size 2423 gap 0 0%
5'UUGGAUGAUUCAAUUGUGGAC3'
|||o|||||||||xx||||||
3'GCAGAGUGUGUUGCCCGAAUGUCGGGUGUAAACUUACUAAGUUCCCACCUGUGCUCCGGAUUUAGAGGACCUCUUCCCGAU5' ( -25.40[74.27%] )
>miR1078	|CL6785.Contig1_All	|location[435,455]	| size 662 gap 0 0%
5'UUGGAUGAUUCAAUUGUGGAC3'
|||||||||||||||||||||
3'CUACUAUGUUACCACCUAACGUACUACAUCAACCUACUAAGUUAACACCUGACGAACCGCAUAAAACUACUAUAUUCACAC5' ( -34.10[100.00%] )
>miR1078	|CL6785.Contig2_All	|location[707,727]	| size 976 gap 0 0%
5'UUGGAUGAUUCAAUUGUGGAC3'
|||||||||||||||||||||
3'CUACUAUGUUACCACCUAACGAACUACAUCAACCUACUAAGUUAACACCUGAUGAACCGCAUAAAACUACUAUGUUCACAC5' ( -34.10[100.00%] )
>miR1092	|CL8.Contig234_All	|location[1348,1368]	| size 1960 gap 0 0%
5'UUAAGGAUAUGCGUUGGUGUU3'
|||||||||||||||||||||
3'UCACUGUUCUGGGAGUGUACCUACGUUUCCAAUUCCUAUACGCAACCACAACGCUUCCGUAACUCAAUGUAGGUAAUACUA5' ( -33.90[100.00%] )
>miR1092	|CL48.Contig318_All	|location[1348,1368]	| size 1960 gap 0 0%
5'UUAAGGAUAUGCGUUGGUGUU3'
|||||||||||||||||||||
3'UCACUGUUCUGGGAGUGUACCUACGUUUCCAAUUCCUAUACGCAACCACAACGCUUCCGUAACUCAAUGUAGGUAAUACUA5' ( -33.90[100.00%] )
>miR1092	|CL437.Contig74_All	|location[1348,1368]	| size 1960 gap 0 0%
5'UUAAGGAUAUGCGUUGGUGUU3'
|||||||||||||||||||||
3'UCACUGUUCUGGGAGUGUACCUACGUUUCCAAUUCCUAUACGCAACCACAACGCUUCCGUAACUCAAUGUAGGUAAUACUA5' ( -33.90[100.00%] )
>miR1092	|CL1078.Contig3_All	|location[5012,5032]	| size 5621 gap 0 0%
5'UUAAGGAUAUGCGUUGGUGUU3'
|o||||||||||o||||x||o
3'AAAGGUUUAGUUAGUUACUGAGUUCAACGUAGUUCCUAUACGUAACCUCAGGUGUGAGCUUCCUGGUCAUACAACAAGAAU5' ( -28.80[84.46%] )
>miR1092	|CL12896.Contig3_All	|location[369,389]	| size 391 gap 0 0%
5'UUAAGGAUAUGCGUUGGUGUU3'
o|x|o|||||||o||||||||
3'CAGAGUUCUAUACGUAACCACAACGUUCACCAGAUCUGAUGAAAGUAUUAGGA5' ( -26.80[78.36%] )
>miR1092	|Unigene4063_All	|location[324,344]	| size 409 gap 0 0%
5'UUAAGGAUAUGCGUUGGUGUU3'
||||||||||||||||x||xx
3'ACAACUCUGGAGAAGAGACUAAGGUCGACCAAUUCCUAUACGCAACAACCCAUAACUAGGAUAUGUACAAAAGGAUAAUUG5' ( -25.80[76.11%] )
>miR1092	|Unigene22496_All	|location[751,771]	| size 1270 gap 0 0%
5'UUAAGGAUAUGCGUUGGUGUU3'
o|||o|||||||||||o||o|
3'UUUUUGGGAUCGGAUUGUACCUUUGUUUCCGAUUUCUAUACGCAACUACGACGUGUACCCGACAGCAUGUAAGUAUUAUAA5' ( -28.30[83.48%] )
>miR1098	|CL28.Contig9_All	|location[993,1013]	| size 1654 gap 0 0%
5'UGAUGAGUUUGAUGAUGACAU3'
o||o||||||||||||||xx|
3'ACUGCUACUCAAACUACUACUCAUACUACUGCUGCUCAAACUACUACUCGAACUACCCAUACUAUUCUUCGGAUUAUUUUA5' ( -28.40[85.80%] )
>miR1098	|CL28.Contig9_All	|location[1020,1040]	| size 1654 gap 0 0%
5'UGAUGAGUUUGAUGAUGACAU3'
o|||||||||||||||||xxx
3'UCUACUAAAACUGCUACUAUCAAAACUACUGCUACUCAAACUACUACUCAUACUACUGCUGCUCAAACUACUACUCGAACU5' ( -28.40[85.80%] )
>miR1098	|CL30.Contig45_All	|location[291,311]	| size 339 gap 0 0%
5'UGAUGAGUUUGAUGAUGACAU3'
oo||||||||||||||||x|o
3'AUCCAACGUAUAUAGAAGUAUUUUCAAUGUUACUCAAACUACUACUAUGCUGAUAUCUAAUAACUGGUAUACCGUAUGU5' ( -25.30[76.44%] )
>miR1098	|CL249.Contig2_All	|location[562,582]	| size 1427 gap 0 0%
5'UGAUGAGUUUGAUGAUGACAU3'
|||o|||o||||||||||||x
3'UAGAUUCCUCCAAUAGGCGUCUUAAUUGCUACUGCUCGAACUACUACUGUUACUAUCUUAAGACAGACCAGAGUUGUCACC5' ( -32.10[96.98%] )
>miR1098	|CL249.Contig10_All	|location[533,553]	| size 874 gap 0 0%
5'UGAUGAGUUUGAUGAUGACAU3'
|||o|||o||||||||||||x
3'UAGAUUCCUCCAAUAGGCGUCUUAAUUGCUACUGCUCGAACUACUACUGUUACUAUCUUAAGACAGACCAGAGUUGUCACC5' ( -32.10[96.98%] )
>miR1098	|CL249.Contig17_All	|location[489,509]	| size 1368 gap 0 0%
5'UGAUGAGUUUGAUGAUGACAU3'
|||o|||o||||||||||||x
3'UAGAUUCCUCCAAUAGGCGUCUUAAUUGCUACUGCUCGAACUACUACUGUUACUAUCUUAAGACAGACCAGAGUUGUCACC5' ( -32.10[96.98%] )
>miR1098	|CL329.Contig3_All	|location[1366,1386]	| size 2308 gap 0 0%
5'UGAUGAGUUUGAUGAUGACAU3'
||||||o|||||||||||xxx
3'ACUAAAACCCUCACUACUACUAAUACUACUACUACUUAAACUACUACUACUACUCAAUCUACUAUAAGGCCACUUCUUCGG5' ( -25.90[78.25%] )
>miR1098	|CL329.Contig4_All	|location[733,753]	| size 1536 gap 0 0%
5'UGAUGAGUUUGAUGAUGACAU3'
|||o||||||||||||||x||
3'ACUACUACUCAAACUACUACUAAUACUACUACUGCUCAAACUACUACUCUAACUACUACAAGGAUACUUCUUUGGCCAUUA5' ( -28.20[85.20%] )
>miR1098	|CL329.Contig4_All	|location[760,780]	| size 1536 gap 0 0%
5'UGAUGAGUUUGAUGAUGACAU3'
||||||||||||||||||xxx
3'AAAACCCUCACUACUACUAAUACUACUACUACUACUCAAACUACUACUAAUACUACUACUGCUCAAACUACUACUCUAACU5' ( -28.20[85.20%] )
>miR1098	|CL329.Contig7_All	|location[1007,1027]	| size 1942 gap 0 0%
5'UGAUGAGUUUGAUGAUGACAU3'
||||||o|||||||||||xxx
3'ACUAAAACCCUCACUACUACUAAUACUACUACUACUUAAACUACUACUACUACUCAAUCUACUAUAAGGCCACUUCUUCGG5' ( -25.90[78.25%] )
>miR1098	|CL329.Contig9_All	|location[1333,1353]	| size 2268 gap 0 0%
5'UGAUGAGUUUGAUGAUGACAU3'
||||||o|||||||||||xxx
3'ACUAAAACCCUCACUACUACUAAUACUACUACUACUUAAACUACUACUACUACUCAAUCUACUAUAAGGCCACUUCUUCGG5' ( -25.90[78.25%] )
>miR1098	|CL329.Contig12_All	|location[1422,1442]	| size 2300 gap 0 0%
5'UGAUGAGUUUGAUGAUGACAU3'
|||o||||||||||||||x||
3'ACUACUACUCAAACUACUACUAAUACUACUACUGCUCAAACUACUACUCUAACUACUACAAGGAUACUUCUUUGGCCAUUA5' ( -28.20[85.20%] )
>miR1098	|CL329.Contig12_All	|location[1449,1469]	| size 2300 gap 0 0%
5'UGAUGAGUUUGAUGAUGACAU3'
||||||||||||||||||xxx
3'AAAACCCUCACUACUACUAAUACUACUACUACUACUCAAACUACUACUAAUACUACUACUGCUCAAACUACUACUCUAACU5' ( -28.20[85.20%] )
>miR1098	|CL329.Contig13_All	|location[1377,1397]	| size 2258 gap 0 0%
5'UGAUGAGUUUGAUGAUGACAU3'
|||o||||||||||||||x||
3'ACUACUACUCAAACUACUACUAAUACUACUACUGCUCAAACUACUACUCUAACUACUACAAGGAUACUUCUUUGGCCAUUA5' ( -28.20[85.20%] )
>miR1098	|CL329.Contig13_All	|location[1404,1424]	| size 2258 gap 0 0%
5'UGAUGAGUUUGAUGAUGACAU3'
||||||||||||||||||xxx
3'AAAACCCUCACUACUACUAAUACUACUACUACUACUCAAACUACUACUAAUACUACUACUGCUCAAACUACUACUCUAACU5' ( -28.20[85.20%] )
>miR1098	|CL329.Contig16_All	|location[1366,1386]	| size 1642 gap 0 0%
5'UGAUGAGUUUGAUGAUGACAU3'
||||||o|||||||||||xxx
3'ACUAAAACCCUCACUACUACUAAUACUACUACUACUUAAACUACUACUACUACUCAAUCUACUAUAAGGCCACUUCUUCGG5' ( -25.90[78.25%] )
>miR1098	|CL329.Contig17_All	|location[1333,1353]	| size 1609 gap 0 0%
5'UGAUGAGUUUGAUGAUGACAU3'
||||||o|||||||||||xxx
3'ACUAAAACCCUCACUACUACUAAUACUACUACUACUUAAACUACUACUACUACUCAAUCUACUAUAAGGCCACUUCUUCGG5' ( -25.90[78.25%] )
>miR1098	|CL329.Contig18_All	|location[988,1008]	| size 1264 gap 0 0%
5'UGAUGAGUUUGAUGAUGACAU3'
||||||o|||||||||||xxx
3'ACUAAAACCCUCACUACUACUAAUACUACUACUACUUAAACUACUACUACUACUCAAUCUACUAUAAGGCCACUUCUUCGG5' ( -25.90[78.25%] )
>miR1098	|CL329.Contig21_All	|location[242,262]	| size 327 gap 0 0%
5'UGAUGAGUUUGAUGAUGACAU3'
||||||o|||||||||||xxx
3'ACUAAAACCCUCACUACUACUAAUACUACUACUACUUAAACUACUACUACUACUCAAUCUACUAUAAGGCCACUUCUUCGG5' ( -25.90[78.25%] )
>miR1098	|CL652.Contig6_All	|location[133,153]	| size 1541 gap 0 0%
5'UGAUGAGUUUGAUGAUGACAU3'
|ox||||||||||||||||xx
3'ACCCGUACUACAACCACUACCACCAUCAUCAUCACUCAAACUACUACUGCUCAUCAGUGAAAUCCUAUUUAAUAAUCAUAA5' ( -26.70[80.91%] )
>miR1098	|CL652.Contig21_All	|location[133,153]	| size 1932 gap 0 0%
5'UGAUGAGUUUGAUGAUGACAU3'
|ox||||||||||||||||xx
3'ACCCGUACUACAACCACUACCACCAUCAUCAUCACUCAAACUACUACUGCUCAUCAGUGAAAUCCUAUUUAAUAAUCAUAA5' ( -26.70[80.91%] )
>miR1098	|CL745.Contig7_All	|location[269,289]	| size 2309 gap 0 0%
5'UGAUGAGUUUGAUGAUGACAU3'
||||||||||||||||o|xx|
3'GACCAACCUAUUGUUAGUCGAACGUCUCCGACUACUCAAACUACUAUUCCAUUUUCUCGAACUCUCACAAACGUUGGGCUA5' ( -26.00[78.31%] )
>miR1098	|CL745.Contig24_All	|location[278,298]	| size 507 gap 0 0%
5'UGAUGAGUUUGAUGAUGACAU3'
|||||||||||||||oo|xx|
3'AACCAACCUAUUGUUGGUCGAACGCCUCCGACUACUCAAACUACUGUUCCAGUUUCUCGAACUCUCACAAACAUUGGGCUA5' ( -25.10[75.15%] )
>miR1098	|CL745.Contig25_All	|location[251,271]	| size 604 gap 0 0%
5'UGAUGAGUUUGAUGAUGACAU3'
|||||||||||||||oo|xx|
3'AACCAACCUAUUGUUGGUCGAACGCCUCCGACUACUCAAACUACUGUUCCAGUUUCUCGAUCUCUCACAAACAUUGGGCUA5' ( -25.10[75.15%] )
>miR1098	|CL1159.Contig4_All	|location[754,774]	| size 3707 gap 0 0%
5'UGAUGAGUUUGAUGAUGACAU3'
||||||x|o||||||||||x|
3'UUUCAGUAAGGCUGGACGGCUACUACUGCUACUACUGAGACUACUACUGAAGUCACUACUGCUCCUAGACGUAAGUGGAUA5' ( -28.20[84.94%] )
>miR1098	|CL1159.Contig11_All	|location[272,292]	| size 3108 gap 0 0%
5'UGAUGAGUUUGAUGAUGACAU3'
||||||x|o||||||||||x|
3'UUUCAGUAAGGCUGGACGGCUACUACUGCUACUACUGAGACUACUACUGAAGUCACUACUGCUCCUAGACGUAAGUGGAUA5' ( -28.20[84.94%] )
>miR1098	|CL1546.Contig21_All	|location[512,532]	| size 1009 gap 0 0%
5'UGAUGAGUUUGAUGAUGACAU3'
|||||||x|||||||||||xx
3'GCUCCUUUCACUUUCACUUCUACUUCCAGAACUACUCUAACUACUACUGGUACUACUUCUUUUACUAGUACUUGGUCUUUG5' ( -27.90[83.78%] )
>miR1098	|CL1546.Contig30_All	|location[471,491]	| size 953 gap 0 0%
5'UGAUGAGUUUGAUGAUGACAU3'
|||||||x|||||||||||xx
3'GCUCCUUUCACUUUCACUUCUACUUCCAGAACUACUCUAACUACUACUGGUACUACUUCUCUUACUAGUACUUGGUCUUUG5' ( -27.90[83.78%] )
>miR1098	|CL1609.Contig2_All	|location[1455,1475]	| size 1967 gap 0 0%
5'UGAUGAGUUUGAUGAUGACAU3'
||||||||||||||||||x|x
3'AUUAAACAUAUUUACGGUUGAACAAAUACUACUACUCAAACUACUACUCUUGUCAACGCUACUUCUACUAUACUAACACUU5' ( -28.00[84.34%] )
>miR1098	|CL1719.Contig4_All	|location[885,905]	| size 3647 gap 0 0%
5'UGAUGAGUUUGAUGAUGACAU3'
||||||||||||||||||x||
3'GUCAAAACAAAUCAGAUUGGACGUCGACAAACUACUCAAACUACUACUAUAGUCCUCAAAGUAGGAAACAGGAAUUCUUGA5' ( -28.40[85.03%] )
>miR1098	|CL1733.Contig3_All	|location[2519,2539]	| size 3211 gap 0 0%
5'UGAUGAGUUUGAUGAUGACAU3'
x|||||o|x|||o||||||||
3'ACACCUUCUAGUACUACUUUGGCUUAACUCUCUACUUAUACUGCUACUGUACCAACUACUCCUCCUACUGCUGAUGGUACU5' ( -26.10[79.09%] )
>miR1098	|CL2527.Contig1_All	|location[412,432]	| size 818 gap 0 0%
5'UGAUGAGUUUGAUGAUGACAU3'
|||o|||xo||||||||||||
3'GGACGUAGUUAGUGGUGUUCAAUGCCGACGACUGCUCCGACUACUACUGUAAGUGAACUCUAUUAAUACUACAAGGACGUA5' ( -28.40[85.29%] )
>miR1098	|CL2961.Contig4_All	|location[44,64]	| size 1996 gap 0 0%
5'UGAUGAGUUUGAUGAUGACAU3'
|||||||||||||||||xxxx
3'ACGUUCUUAAUUUACCUCUACGUUUCAAAUACUACUCAAACUACUACAACCCAUCAUUACCGUACAUGUAUCUCUCCACCA5' ( -27.10[81.87%] )
>miR1098	|CL3921.Contig6_All	|location[512,532]	| size 1009 gap 0 0%
5'UGAUGAGUUUGAUGAUGACAU3'
|||||||x|||||||||||xx
3'GCUCCUUUCACUUUCACUUCUACUUCCAGAACUACUCUAACUACUACUGGUACUACUUCUUUUACUAGUACUUGGUCUUUG5' ( -27.90[83.78%] )
>miR1098	|CL3921.Contig15_All	|location[471,491]	| size 953 gap 0 0%
5'UGAUGAGUUUGAUGAUGACAU3'
|||||||x|||||||||||xx
3'GCUCCUUUCACUUUCACUUCUACUUCCAGAACUACUCUAACUACUACUGGUACUACUUCUCUUACUAGUACUUGGUCUUUG5' ( -27.90[83.78%] )
>miR1098	|CL4069.Contig12_All	|location[4362,4382]	| size 10937 gap 0 0%
5'UGAUGAGUUUGAUGAUGACAU3'
x|||||||||||o||x|||||
3'CCUGUGACUAGUUCUACUAGUGCUCUAACUUCUACUCAAACUGCUCCUGUACUAACUCCUUCUUCUACUUCUACUUCUUCU5' ( -27.40[82.78%] )
>miR1098	|CL4069.Contig17_All	|location[3801,3821]	| size 6120 gap 0 0%
5'UGAUGAGUUUGAUGAUGACAU3'
x|||||||||||o||x|||||
3'CCUGUGACUAGUUCUACUAGUGCUCUAACUUCUACUCAAACUGCUCCUGUACUAACUCCUUCUUCUACUUCUACUUCUUCU5' ( -27.40[82.78%] )
>miR1098	|CL4069.Contig18_All	|location[3801,3821]	| size 6120 gap 0 0%
5'UGAUGAGUUUGAUGAUGACAU3'
x|||||||||||o||x|||||
3'CCUGUGACUAGUUCUACUAGUGCUCUAACUUCUACUCAAACUGCUCCUGUACUAACUCCUUCUUCUACUUCUACUUCUUCU5' ( -27.40[82.78%] )
>miR1098	|CL4405.Contig4_All	|location[1735,1755]	| size 2443 gap 0 0%
5'UGAUGAGUUUGAUGAUGACAU3'
x|||||||||||||||||x||
3'GGGACGUUUCUCUUCCCAAAAACUGAGUUGCCUACUCAAACUACUACUUUAAGGAUGACUAACACGGGGCGUUCUAAAGAA5' ( -26.70[80.18%] )
>miR1098	|CL5139.Contig1_All	|location[412,432]	| size 818 gap 0 0%
5'UGAUGAGUUUGAUGAUGACAU3'
|||o|||xo||||||||||||
3'GGACGUAGUUAGUGGUGUUCAAUGCCGACGACUGCUCCGACUACUACUGUAAGUGAACUCUAUUAAUACUACAAGGACGUA5' ( -28.40[85.29%] )
>miR1098	|CL7164.Contig1_All	|location[2267,2287]	| size 2554 gap 0 0%
5'UGAUGAGUUUGAUGAUGACAU3'
|||||||||||||||||xxxx
3'GCUGAUACACCUUGCUUUAGUCCUCCUAAAACUACUCAAACUACUACAACUGUACGAUAUGUUGUGGAAUGGAAACCUAUU5' ( -28.00[83.83%] )
>miR1098	|CL7164.Contig2_All	|location[2278,2298]	| size 2565 gap 0 0%
5'UGAUGAGUUUGAUGAUGACAU3'
|||||||||||||||||xxxx
3'GCUGAUACACCUUGCUUUAGUCCUCCUAAAACUACUCAAACUACUACAACUGUACGAUAUGUUGUGGAAUGGAAACCUAUU5' ( -28.00[83.83%] )
>miR1098	|CL7631.Contig10_All	|location[153,173]	| size 334 gap 0 0%
5'UGAUGAGUUUGAUGAUGACAU3'
|||ox||||||||||||||xx
3'GGUGUUCGGGACACAAGUCCGAAAACCCCGACUGGUCAAACUACUACUGCUAGAUCUUCUUGCAUUUCGAUUUUCGAGUAA5' ( -28.50[85.59%] )
>miR1098	|CL9471.Contig5_All	|location[194,214]	| size 621 gap 0 0%
5'UGAUGAGUUUGAUGAUGACAU3'
|||||xx||||||||||||xx
3'UUUCCGAUUAUUACAAAGAUUUUCUAGACUACUACAAAAACUACUACUGCUACUAAAGCUUCGACUGAAAGUCCCAAAGUU5' ( -25.50[77.04%] )
>miR1098	|CL9471.Contig6_All	|location[221,241]	| size 535 gap 0 0%
5'UGAUGAGUUUGAUGAUGACAU3'
|||||xx||||||||||||xx
3'UUUCCGAUUAUUACAAAGAUUUUCUAGACUACUACAAAAACUACUACUGCUACUAAAGCUUCGACUGAAAGUCCCAAAGUU5' ( -25.50[77.04%] )
>miR1098	|CL9622.Contig2_All	|location[256,276]	| size 1123 gap 0 0%
5'UGAUGAGUUUGAUGAUGACAU3'
||||||oxx|||||||||||x
3'GUCUUUCUCCGCACACCAGGAACUAAUGAGACUACUUCUACUACUACUGUUUAUACAUCACUUGGAUCACAUUUUCUUACA5' ( -25.80[77.71%] )
>miR1098	|CL9924.Contig2_All	|location[896,916]	| size 954 gap 0 0%
5'UGAUGAGUUUGAUGAUGACAU3'
||||||o||||||||||xx|x
3'AAAUUGGUCUCCCAAAACCCAAGACCCAAAACUACUUAAACUACUACCUUCUUUCAUUAUCAUUAUCAUCGUUAUCACCCA5' ( -24.80[74.70%] )
>miR1098	|CL9924.Contig3_All	|location[229,249]	| size 262 gap 0 0%
5'UGAUGAGUUUGAUGAUGACAU3'
||||||o||||||||||xx|x
3'CCCAAGACCCAAAACUACUUAAACUACUACCUUCUUUCAUUAUCAUUAUCAUCGUUAUCACCCA5' ( -24.80[74.70%] )
>miR1098	|CL10920.Contig2_All	|location[644,664]	| size 860 gap 0 0%
5'UGAUGAGUUUGAUGAUGACAU3'
||||o||o|||||||||x||o
3'UAUUGAGUGGUAUACGUAACACUAACGUACACUAUUCGAACUACUACAGUGAGACUACAUACACUGGCCCUACGGUCGUUG5' ( -25.70[77.88%] )
>miR1098	|CL11309.Contig4_All	|location[161,181]	| size 1299 gap 0 0%
5'UGAUGAGUUUGAUGAUGACAU3'
x|x||||o|||||||||||x|
3'UAACAUGAAGAGAAGCCGUGAGUAGACACCCCAACUCGAACUACUACUGCAGUCGCUUUCACUAAGUUGAAGAAAGAGUCC5' ( -27.00[81.57%] )
>miR1098	|CL12703.Contig1_All	|location[253,273]	| size 810 gap 0 0%
5'UGAUGAGUUUGAUGAUGACAU3'
||||||||||||o||||xx||
3'AAAGCGCAGAAAACGGCAGGCCUAGCAUCCACUACUCAAACUGCUACGCUAGCCUCUGAAACCGCCUCCCACCACCACUGC5' ( -26.60[80.36%] )
>miR1098	|CL12993.Contig1_All	|location[277,297]	| size 2393 gap 0 0%
5'UGAUGAGUUUGAUGAUGACAU3'
x|||||||x||||||||||xx
3'CCUACCCCAACUUCUCCUUCUUCACCUUCUUCUACUCAUACUACUACUGCUCUCACUUAUGUCACUACUGUCAUUACUGCU5' ( -27.80[83.99%] )
>miR1098	|CL13658.Contig2_All	|location[161,181]	| size 1399 gap 0 0%
5'UGAUGAGUUUGAUGAUGACAU3'
x|x||||o|||||||||||x|
3'UAACAUGAAGAGAAGCCGUGAGUAGACACCCCAACUCGAACUACUACUGCAGUCGCUUUCACUAAGUUGAAGAAAGAGUCC5' ( -27.00[81.57%] )
>miR1098	|CL14781.Contig2_All	|location[340,360]	| size 1758 gap 0 0%
5'UGAUGAGUUUGAUGAUGACAU3'
||||||||x|||||||||xxx
3'UCUUCUUCUGCCAAUACUACUCCUGCUGUUACUACUCAUACUACUACUACUGCUGCUACUGCUCGCACUACUACUACUACU5' ( -27.00[81.33%] )
>miR1098	|CL17929.Contig2_All	|location[1460,1480]	| size 2063 gap 0 0%
5'UGAUGAGUUUGAUGAUGACAU3'
o|||||o|o|||||||||x||
3'UCGACUUCUAGUGCUACUCUGACUCCUAGAGCUACUUAGACUACUACUCUAAGACUCACUGCUCCUACUAAGACUACUCUC5' ( -25.30[75.98%] )
>miR1098	|CL17973.Contig1_All	|location[198,218]	| size 684 gap 0 0%
5'UGAUGAGUUUGAUGAUGACAU3'
|||||||||||||||xo|xx|
3'CUCUCUUCUAUAACAACUACCACUUUGCUUACUACUCAAACUACUUUUUGAAUCAACCUUCAUACGAGAUGUUCUUGUUCC5' ( -25.00[75.53%] )
>miR1098	|Unigene846_All	|location[209,229]	| size 344 gap 0 0%
5'UGAUGAGUUUGAUGAUGACAU3'
||||||x|o||||||||||xx
3'CCGACGCGUCCUAUUGCGCAAGGUAAGUCAACUACUGAGACUACUACUGAUGUCACUUCUACUACUUAACGUUAGCGGAUA5' ( -28.40[85.03%] )
>miR1098	|Unigene4396_All	|location[357,377]	| size 537 gap 0 0%
5'UGAUGAGUUUGAUGAUGACAU3'
||||||oxx||||||||||x|
3'UACAAUCGAUACCUACUACUCCCUAUAACUACUACUUCUACUACUACUGCAGAAACCAUAAUAAAUCGAACCUAAUUCCAA5' ( -25.20[75.90%] )
>miR1098	|Unigene6765_All	|location[259,279]	| size 380 gap 0 0%
5'UGAUGAGUUUGAUGAUGACAU3'
||||||||x|||||||||xxo
3'AAUAGCUGUGGGAUUCCUGAAAAAAACCUAACUACUCACACUACUACUACGUUAAUUCUAACGGAAGUGGUACCUCUACUA5' ( -24.90[75.00%] )
>miR1098	|Unigene9306_All	|location[441,461]	| size 790 gap 0 0%
5'UGAUGAGUUUGAUGAUGACAU3'
||||||oxx|||||||||||x
3'CUUUCUUCGAGUUCUACUCCUCCUUCUACUACUACUUUUACUACUACUGUUACUCCUACUCCUCCUACUGCUUCUACUACU5' ( -26.40[79.76%] )
>miR1098	|Unigene11684_All	|location[319,339]	| size 642 gap 0 0%
5'UGAUGAGUUUGAUGAUGACAU3'
||||||o|||||x||||||xo
3'UUUCUUCGAAUAACCUCACUGUGUACUACUACUACUUAAACUCCUACUGGGUAGGAAUCUAAUAUACUCCCUGUAACAAUC5' ( -25.20[76.36%] )
>miR1098	|Unigene14112_All	|location[316,336]	| size 1755 gap 0 0%
5'UGAUGAGUUUGAUGAUGACAU3'
|||||||o|||||||x||xx|
3'UUCCGAAAGGGUUCAACUAAGACAACCUGGACUACUCGAACUACUUCUUAAACUGCCCAAGGGUUCAAAUUCUAGUCGUCU5' ( -25.80[77.48%] )
>miR1098	|Unigene14317_All	|location[30,50]	| size 741 gap 0 0%
5'UGAUGAGUUUGAUGAUGACAU3'
||||||o|||||||||||xxx
3'UAGACUUAGGUAUAAGUAUAUUAAAGAAAGACUACUUAAACUACUACUACUACUUCUACCCGAGAGAUAAGGGUAAAAAA5' ( -26.10[78.38%] )
>miR1098	|Unigene14382_All	|location[22,42]	| size 846 gap 0 0%
5'UGAUGAGUUUGAUGAUGACAU3'
||||||x|x|||||||||xx|
3'CAAAUUCUACGGCCUCUCACUACUCUCACUACUACUGAUACUACUACUAAAACUACUGCUACUCAAACUACU5' ( -27.10[81.87%] )
>miR1098	|Unigene16660_All	|location[2632,2652]	| size 3308 gap 0 0%
5'UGAUGAGUUUGAUGAUGACAU3'
|||||||o|||||||||xxx|
3'AUUACGAGAAAACAGCACAAACAACUCCUUACUACUCGAACUACUACGAAACGAUCACAAACUCAGAUACUUCAGCAUACU5' ( -27.00[81.57%] )
>miR1098	|Unigene16669_All	|location[4,24]	| size 2080 gap 0 0%
5'UGAUGAGUUUGAUGAUGACAU3'
|||o||||||||||xx||||x
3'CACCAUCCUAUCGUAAUACUAAAUACUUACACUGCUCAAACUACAUCUGUUUUA5' ( -25.00[75.99%] )
>miR1098	|Unigene17708_All	|location[43,63]	| size 920 gap 0 0%
5'UGAUGAGUUUGAUGAUGACAU3'
o|||||||||||||||||xxx
3'CUCUAAAAGUCAGUGAUCAACCAAACCAAAGCUACUCAAACUACUACUACUACUAAUAUUAUACUACUUUCGUCCACAGAU5' ( -27.70[83.18%] )
>miR1098	|Unigene19951_All	|location[470,490]	| size 978 gap 0 0%
5'UGAUGAGUUUGAUGAUGACAU3'
x|||||||||||||||||x|x
3'UUCCAACCCACCACUACACCCCCUAUCACCUCUACUCAAACUACUACUCUCACCUCACGGGACCACCCUUCUCAAAGGCUU5' ( -27.00[81.82%] )
>miR1098	|Unigene21958_All	|location[55,75]	| size 254 gap 0 0%
5'UGAUGAGUUUGAUGAUGACAU3'
||||||||x|||||||||xxx
3'GCUUUUGAUACAUUGGCUCUCACUACUACUACUACUCAUACUACUACUUCUUCCACUGCUCUACUCACUCCUGCUGCUUAC5' ( -24.80[75.15%] )
>miR1098	|Unigene25435_All	|location[242,262]	| size 662 gap 0 0%
5'UGAUGAGUUUGAUGAUGACAU3'
x||||||o|||||||o|x|||
3'AGCUCAAUAAGAAAAGGGUCCACUAUGUCUUCUACUCGAACUACUGCAGUACGAACGCAGUGCUAGCACAUUGCAGCUUGA5' ( -26.30[79.46%] )
>miR1098	|Unigene30810_All	|location[55,75]	| size 232 gap 0 0%
5'UGAUGAGUUUGAUGAUGACAU3'
||||||xx|||||||||||x|
3'AUUUCGUAAUCUACUUAGCGACUUCGACUAACUACUACAACUACUACUGCAACUUAGCUACUACUACUUCUACUUAGCUAC5' ( -24.90[74.77%] )
>miR1098	|Unigene32637_All	|location[18,38]	| size 260 gap 0 0%
5'UGAUGAGUUUGAUGAUGACAU3'
||||||||o||||||x||xx|
3'UAGAGAUUAUUCCCUACUCUACAACUCACCACUACUCAGACUACUCCUCGAAUUCAACUGUUUCGUUG5' ( -25.40[76.97%] )
>miR1098	|Unigene36193_All	|location[480,500]	| size 532 gap 0 0%
5'UGAUGAGUUUGAUGAUGACAU3'
|||||||xx||||o|||||x|
3'UCUAUUAGACUCAACCUCAAACGAAUUCAUACUACUCUUACUAUUACUGCACAUGCUUAACUGUUUUUCAAUGUCAUUCAA5' ( -25.90[78.25%] )
>miR1098	|Unigene41162_All	|location[190,210]	| size 314 gap 0 0%
5'UGAUGAGUUUGAUGAUGACAU3'
||||||x|x|||||||||||o
3'AUAAAAACGCAUAAUACCGCUACCGCAUGAACUACUGACACUACUACUGUGAGCUGCAGCGAAGUUCCGGUAAGAGAAGGU5' ( -26.20[78.68%] )
>miR1098	|Unigene41895_All	|location[47,67]	| size 231 gap 0 0%
5'UGAUGAGUUUGAUGAUGACAU3'
||||||o|||||||||||xx|
3'CCUUCUGCAACUUCUAGAGUUACUUGGUGAACUACUUAAACUACUACUCGAAAACUCACUACCCAUGCUAGGUCUACUUCG5' ( -26.10[78.38%] )
>miR1098	|Unigene45632_All	|location[96,116]	| size 205 gap 0 0%
5'UGAUGAGUUUGAUGAUGACAU3'
||||||xx|||||||||||x|
3'CCAAUAACAAAGACUAUUUGUAAACCUAUUACUACUACAACUACUACUGCACCUCCAACUCCUCCACCACCCCAGGUGACA5' ( -24.70[74.62%] )
>miR1119	|CL745.Contig10_All	|location[1147,1168]	| size 2411 gap 0 0%
5'UGGCACGGGUGAUGGUGGAGUA3'
||||||||||||||||||||||
3'ACUUGUUCAGGUACAAGUUAAGGAGUUUAGACCGUGCCCACUACCACCUCAUUUUCAGUUGUGGAAGCAUAUCUCUCAGUUA5' ( -46.80[100.00%] )
>miR1119	|CL745.Contig12_All	|location[1191,1212]	| size 2453 gap 0 0%
5'UGGCACGGGUGAUGGUGGAGUA3'
||||||||||||||||||||||
3'ACUUGUUCAGGUACAAGUUAAGGAGUUUAGACCGUGCCCACUACCACCUCAUUUUCAGUUGUGGAAGCAUAUCUCUCAGUUA5' ( -46.80[100.00%] )
>miR1119	|Unigene39837_All	|location[2,23]	| size 246 gap 0 0%
5'UGGCACGGGUGAUGGUGGAGUA3'
||x||||||||||||||||xxx
3'GCCAAACUUUAAGUUCAGAACUGGGCAAACACAGUGCCCACUACCACCUAUGC5' ( -34.90[75.22%] )
>miR1134	|CL263.Contig3_All	|location[260,283]	| size 545 gap 0 0%
5'AACGACAACAAGAACAAGAAGAAG3'
|||||x|||||||||||||||||x
3'CGGCUUUUCCUUCGUCGUUUAUUUUUGUUCUUGCUCUUGUUCUUGUUCUUCUUAAACGUACUUCGACGAUACUUCCCACUAACC5' ( -29.80[78.84%] )
>miR1134	|CL750.Contig5_All	|location[1321,1344]	| size 1512 gap 0 0%
5'AACGACAACAAGAACAAGAAGAAG3'
|||o||||x||x||x|||||||||
3'GUGGUUGGUGUCUUCUUCUUGGGGUCGUUGUUGUUGUUCUUGUUCUUCUUCUUCUUUAGUUUGUUCUUCUCCUUGUUGUUCUUG5' ( -35.90[94.47%] )
>miR1134	|CL750.Contig8_All	|location[1546,1569]	| size 1748 gap 0 0%
5'AACGACAACAAGAACAAGAAGAAG3'
|||o||||x||x||x|||||||||
3'GUGGUUGGUGUCUUCUUCUUGGGGUCGUUGUUGUUGUUCUUGUUCUUCUUCUUCUUUAGUUUGUUCUUCUCCUUGUUGUUCUUG5' ( -35.90[94.47%] )
>miR1134	|CL4412.Contig3_All	|location[3017,3040]	| size 3210 gap 0 0%
5'AACGACAACAAGAACAAGAAGAAG3'
||xo||||||||||||||||||x|
3'UUCUACUACUUCUUUGUCUUCUACUUGUUGUUCUUGUUGUUCUUGUUCUUCUCCUCCUUCUUCUUCUACUUGGUUCCAAUUUCA5' ( -28.40[74.74%] )
>miR1134	|CL4412.Contig3_All	|location[3065,3088]	| size 3210 gap 0 0%
5'AACGACAACAAGAACAAGAAGAAG3'
||xo||||||||||||||||||x|
3'GUUUGCCUUGUCUUCCACUGCUACUUGCUCUUCUUGUUGUUCUUGUUCUUCUACUACUUCUUUGUCUUCUACUUGUUGUUCUUG5' ( -28.60[76.47%] )
>miR1134	|CL4904.Contig2_All	|location[79,102]	| size 206 gap 0 0%
5'AACGACAACAAGAACAAGAAGAAG3'
||x|||x||||||||||||||||o
3'CGUAUCUUCUGAAGGGAGUUACCGAAAGAUUUUCUGGUGUUCUUGUUCUUCUUUGUGAUUCUAGUCUCUUUCUUCUUGCUCCUG5' ( -28.00[74.67%] )
>miR1134	|CL5077.Contig1_All	|location[1321,1344]	| size 1512 gap 0 0%
5'AACGACAACAAGAACAAGAAGAAG3'
|||o||||x||x||x|||||||||
3'GUGGUUGGUGUCUUCUUCUUGGGGUCGUUGUUGUUGUUCUUGUUCUUCUUCUUCUUUAGUUUGUUCUUCUCCUUGUUGUUCUUG5' ( -35.90[94.47%] )
>miR1134	|CL5077.Contig2_All	|location[1546,1569]	| size 1748 gap 0 0%
5'AACGACAACAAGAACAAGAAGAAG3'
|||o||||x||x||x|||||||||
3'GUGGUUGGUGUCUUCUUCUUGGGGUCGUUGUUGUUGUUCUUGUUCUUCUUCUUCUUUAGUUUGUUCUUCUCCUUGUUGUUCUUG5' ( -35.90[94.47%] )
>miR1134	|CL6955.Contig3_All	|location[1121,1144]	| size 1361 gap 0 0%
5'AACGACAACAAGAACAAGAAGAAG3'
|||o|||||||||||||x||||xx
3'UUCGUUACUUACCAUGGAAUUUGGAAGUUCUUGUUGUUGUUCUUGUUGUUCUAAGACAGUACAGACUAUAACGACCACUAUUCU5' ( -28.70[76.53%] )
>miR1134	|CL8846.Contig1_All	|location[407,430]	| size 1001 gap 0 0%
5'AACGACAACAAGAACAAGAAGAAG3'
x||o||||||||||||||||x||o
3'UAGACGUUGUCACCGAUCGUGUUCGAGUUGAUGUUGUUGUUCUUGUUCUUGUUUGUAAUCAAUUACUACAAUUAUUACUACUAC5' ( -29.50[77.43%] )
>miR1134	|CL11014.Contig4_All	|location[1343,1366]	| size 1570 gap 0 0%
5'AACGACAACAAGAACAAGAAGAAG3'
|||o||||||||||||||||xx|o
3'GGCGAAGGAAGUAGGACCUGUUGGUUUUGGUUGUUGUUGUUCUUGUUCUUAGUUAUAGGUUAAAUUGUUGUUGGGGUGUUGUUU5' ( -28.90[75.26%] )
>miR1134	|CL11833.Contig3_All	|location[139,162]	| size 360 gap 0 0%
5'AACGACAACAAGAACAAGAAGAAG3'
x||||||||||x|||||o|||||x
3'UUACUACUAAAACCAGUACUUAGUUUGCUUCUGCUGUUGUUGUUGUUUUUCUUACGGUUUUUUUGCAUUUUCCUUUGGUCCACC5' ( -28.50[75.80%] )
>miR1134	|CL15574.Contig1_All	|location[1964,1987]	| size 2155 gap 0 0%
5'AACGACAACAAGAACAAGAAGAAG3'
|||o||||x||x||x|||||||||
3'GUGGUUGGUGUCUUCUUCUUGGGGUCGUUGUUGUUGUUCUUGUUCUUCUUCUUCUUUAGUUUGUUCUUCUCCUUGUUGUUCUUG5' ( -35.90[94.47%] )
>miR1134	|Unigene12183_All	|location[680,703]	| size 907 gap 0 0%
5'AACGACAACAAGAACAAGAAGAAG3'
|||o|||||||x||x||o||||||
3'UGUUGUAGCGUUUAAGAUAGUUAAGUGUUGUUGUUGUUGUUGUUCUUUUUCUUCGACACAAUCUUAAUCGGGGAAAGAGAGUGC5' ( -29.20[76.64%] )
>miR1134	|Unigene12246_All	|location[207,230]	| size 274 gap 0 0%
5'AACGACAACAAGAACAAGAAGAAG3'
x||o|||||||||||||x|||||o
3'UGAAUUUGUUUUCCCCCUCCCAAUUAUUAAAUGUUGUUGUUCUUGUUGUUCUUUUCCUUAAAAUAAAUACGCACAACUUUAAAC5' ( -29.50[77.63%] )
>miR1134	|Unigene15017_All	|location[19,42]	| size 359 gap 0 0%
5'AACGACAACAAGAACAAGAAGAAG3'
|||o||||||||||x|||||||||
3'UACUUUGCUUUUGUUGUCCCUCUAAUACUGUUGUUGUUGUUCUUCUUCUUCUUCGUCUUCUUUCGUCGUUCG5' ( -30.20[79.27%] )
>miR1134	|Unigene35624_All	|location[15,38]	| size 366 gap 0 0%
5'AACGACAACAAGAACAAGAAGAAG3'
|||o|||||||x|||||o||||||
3'GAGCGCCUGCUGGCUCAAACUUUUUUUUUGUUGUUGUUGUUGUUGUUUUUCUUCUGCAACUCUACUUU5' ( -29.20[76.84%] )
>miR1432	|CL726.Contig10_All	|location[143,163]	| size 3795 gap 0 0%
5'UCGCAGGCAAGAUGACACCGA3'
||||||o|||||||||||xxx
3'GGAGGCUAUGCCGCUUGGCGAUGAGUAGAGAGCGUCUGUUCUACUGUGCACAGCUUAAGGUGUCAUAGUUGAGUCAUAGUU5' ( -33.30[77.80%] )
>miR1436	|CL7284.Contig1_All	|location[266,289]	| size 319 gap 0 0%
5'ACACUUAAUAUGGGACGGAGGGAG3'
||||||||x|||||||||||||||
3'AAAGAUUUUGAAACACGUAUACUUUUUACCUGUGAAUUUUACCCUGCCUCCCUCAUCGAACAUAUAAAAUUCUCGGCAAACAAA5' ( -41.90[91.48%] )
>miR1436	|CL12004.Contig1_All	|location[97,120]	| size 357 gap 0 0%
5'ACACUUAAUAUGGGACGGAGGGAG3'
||||||||||||||||||||||||
3'AAAAAUUUUGAAACACGUAUAUUUAUCACCUGUGAAUUAUACCCUGCCUCCCUCAUAUUGAGAUUCGGUCAAGAUCUAGAAUGC5' ( -45.80[100.00%] )
>miR1436	|CL12004.Contig2_All	|location[102,125]	| size 274 gap 0 0%
5'ACACUUAAUAUGGGACGGAGGGAG3'
||||||||||||||||||||||||
3'AAAGAUUUUGAAACACGUAUAUUUAUCACCUGUGAAUUAUACCCUGCCUCCCUCAUAUUGAGAUUCGGUCAAGAUCUAGAAUGC5' ( -45.80[100.00%] )
>miR1436	|CL16186.Contig1_All	|location[2022,2045]	| size 2070 gap 0 0%
5'ACACUUAAUAUGGGACGGAGGGAG3'
||||||||||||||||||xx||||
3'UUUUGAAACACGUAUACUUAUCACAUGUGAAUUAUACCCUGCCCACCUCAUUUAAAAACCCUGAAUGUCAUUAUAAAAU5' ( -39.60[85.34%] )
>miR1436	|Unigene42126_All	|location[75,98]	| size 220 gap 0 0%
5'ACACUUAAUAUGGGACGGAGGGAG3'
|||x||||||||||||||||||||
3'UUUUUUUUUCUGAAAUUUUUCAGUUUGACCUGUCAAUUAUACCCUGCCUCCCUCAUUAAGAGAUGUACCAUAGUGUCGGUUUUU5' ( -39.80[86.90%] )
>miR1442	|Unigene4011_All	|location[609,630]	| size 720 gap 0 0%
5'CUUCAUAUGUAGUAGAUGUUGU3'
||||||||o||o|x|||||||o
3'CCGUCGAACACUAACACCUAGUAAGAAGUAGAAGUAUAUAUUAACUACAACGUAUAGGCUUUAUCUUCAUACUCUUCUAUGU5' ( -25.60[75.29%] )
>miR1507	|CL7083.Contig2_All	|location[43,62]	| size 363 gap 0 0%
5'CCUCAUUCACAAACACGUCG3'
|x||||||||||||||||||
3'ACUGAACCGUAAACCUAAACUAAACUAGAGGCAGUAAGUGUUUGUGCAGCUUGAAAUAGAUGAAGUUUCCAAUGCGUGUA5' ( -31.70[88.80%] )
>miR1507	|Unigene18701_All	|location[58,77]	| size 314 gap 0 0%
5'CCUCAUUCACAAACACGUCG3'
||o|||||||||||||xx|o
3'UGUUCAUAUAGUAGGAGAGUCUUAAUUGUUGGGGUAAGUGUUUGUGGUGUGUGUGUCUCACUGUAUUGUUUGUGGUGGGA5' ( -26.30[74.93%] )
>miR1510	|CL65.Contig177_All	|location[127,147]	| size 337 gap 0 0%
5'AGGGAUAGGCAAAACAACUCU3'
x|||x||||||||||||||||
3'GAAAUCGUAGAACGGGUAUCAACCAUACCCGCCCCAUCCGUUUUGUUGAGAUCGAUUUUAAAACAUAUCGCUACUUGUUCA5' ( -31.90[87.88%] )
>miR1510	|CL6250.Contig1_All	|location[1459,1479]	| size 2162 gap 0 0%
5'AGGGAUAGGCAAAACAACUCU3'
x|||||x||||||||x|||||
3'AAAGUCGUAAAACAGAUAGCAACCAGACCCACCCUAGCCGUUUUGGUGAGAACGGGUUCAUAACAUGUUACUACGCUUUCA5' ( -28.00[76.92%] )
>miR1510	|Unigene12392_All	|location[240,260]	| size 356 gap 0 0%
5'AGGGAUAGGCAAAACAACUCU3'
x||x||||||||||||||x||
3'AGUUGUACAGCAAAGUUAACAACCAGAUCCCCCGUAUCCGUUUUGUUGUGAACGAGCGCGUUAGAUGUUUUCAUCUCUGUA5' ( -27.70[76.10%] )
>miR1510	|Unigene48043_All	|location[347,367]	| size 666 gap 0 0%
5'AGGGAUAGGCAAAACAACUCU3'
x|||||x||||||||||||xx
3'GUUUCGCAAUUCUUUCGGCACCACCGUACGACCCUAACCGUUUUGUUGACUGGCAACAAGUUGGCUCGUUUAUCUACCGAG5' ( -27.70[74.66%] )
>miR1511	|Unigene5290_All	|location[64,87]	| size 478 gap 0 0%
5'ACCUACUCUGAUACCAUGUUAGAA3'
||||x|||||||||||||||xx||
3'CCCCCGAUAAUUACCCAUCGACUACUCGUUUGGACGAGACUAUGGUACAACAUUUAUUCCUAGCUAUCUUUAUCUAUAAAGUAU5' ( -29.90[74.01%] )
>miR1511	|Unigene35795_All	|location[134,157]	| size 290 gap 0 0%
5'ACCUACUCUGAUACCAUGUUAGAA3'
|||ox||||||x|||||||||||x
3'AGUUGUAUCGGUGGAUCCAGACUCCUAGUCUGGGAGAGACUUUGGUACAAUCUGUUACUUUGGGCAUCCAUAAUACAAAUAAUA5' ( -31.80[78.71%] )
>miR156l	|CL14145.Contig1_All	|location[327,349]	| size 603 gap 0 0%
5'UGCUCACUGCUCUAUCUGUCACC3'
|||||||||||||||||||||||
3'UGUAUUUACCUUAACAUACUAAUAAAAAACACGAGUGACGAGAUAGACAGUGGAACAUAAGAAACGAACCAUGGAAAACAAUU5' ( -45.80[100.00%] )
>miR157	|CL5722.Contig2_All	|location[1421,1441]	| size 1735 gap 0 0%
5'UUGACAGAAGAUAGAGAGCAC3'
x||||||||||x||||||||x
3'UUCUUAAGUAGGUUCCGAGUUCUAAACCGCUACUGUCUUCUCUCUCUCGUAUAGGACCGAAGCUCACACCACCACUACCAU5' ( -30.10[82.02%] )
>miR157	|CL5834.Contig2_All	|location[830,850]	| size 1162 gap 0 0%
5'UUGACAGAAGAUAGAGAGCAC3'
|||||||||||x|||||||x|
3'GUACUCGUACUCGUACUACAUAAAACAAAAAACUGUCUUCUCUCUCUCGCGGGAACCCAAGUUGGUCUUCUACUCGACUAC5' ( -30.60[82.70%] )
>miR157	|CL14145.Contig1_All	|location[395,415]	| size 603 gap 0 0%
5'UUGACAGAAGAUAGAGAGCAC3'
|||||||||||x||x||||||
3'GUGUAGACCAUGGUCAAUCCUAUACAGCUCAACUGUCUUCUCUCACUCGUGUGUUUCAAUUUAACAUGUAUUUACCUUAAC5' ( -27.70[75.48%] )
>miR157	|Unigene1274_All	|location[411,431]	| size 692 gap 0 0%
5'UUGACAGAAGAUAGAGAGCAC3'
x||||||||||x|||||||||
3'AAGGAACUCAAACUACCCGAACGCCGCUGCUACUGUCUUCUCUCUCUCGUGCUCACCACGGCCGAUCAUCACCACCAGCCA5' ( -32.30[87.30%] )
>miR157	|Unigene2362_All	|location[20,40]	| size 466 gap 0 0%
5'UUGACAGAAGAUAGAGAGCAC3'
|||||||||||x|||||||||
3'AGCGACAAACCAAAGAACUUCGACUCACUAAACUGUCUUCUCUCUCUCGUGUUAACCUUAGGACUUGAGG5' ( -32.90[88.92%] )
>miR157	|Unigene3384_All	|location[498,518]	| size 632 gap 0 0%
5'UUGACAGAAGAUAGAGAGCAC3'
x||||||||||x|||||||||
3'UUCGGCACGUGCUACAGACACUACCACUACUACUGUCUUCUCUCUCUCGUGUUAGGCUGACAUGCCUGACGUGGUGCCCUA5' ( -32.00[87.19%] )
>miR157	|Unigene5503_All	|location[627,647]	| size 1320 gap 0 0%
5'UUGACAGAAGAUAGAGAGCAC3'
|||||||||||x|||||||||
3'UAAGACUGAGCGAACUUGGGGUACUUAACAAACUGUCUUCUCUCUCUCGUGCCGCUUCAAGUUCUAACCUUGGAACUAGCU5' ( -33.20[89.01%] )
>miR157	|Unigene12160_All	|location[1340,1360]	| size 2033 gap 0 0%
5'UUGACAGAAGAUAGAGAGCAC3'
|||||||||||x|||o||||x
3'GUACGGUUAAACUUCCGGACGUCCUUGAACAACUGUCUUCUCUCUUUCGUAAGGAUUGUAGACGUCUAUGAUACCUCAACC5' ( -28.10[76.15%] )
>miR159	|CL10917.Contig1_All	|location[1210,1230]	| size 2323 gap 0 0%
5'UUUGGAUUGAAGGGAGCUCUA3'
x|||||x||||||||||||o|
3'CUCGCAAUGUCGAUGGGUAAACCCAUCUUAUAACCUCACUUCCCUCGAGGUCGAAGACCCGGGUGCUUUACCCGAGUCUUC5' ( -32.40[86.86%] )
>miR159	|Unigene34314_All	|location[420,440]	| size 445 gap 0 0%
5'UUUGGAUUGAAGGGAGCUCUA3'
|||||x||||||||x||||o|
3'UAUCGAAACCAAACUUCCCCCGAGGUAGUAUCUACUACAUGAUCCAACAACUUUUA5' ( -27.80[74.13%] )
>miR165	|CL34.Contig3_All	|location[563,580]	| size 2744 gap 0 0%
5'UCGGACCAGGCUUCCCCC3'
o|||||||||||||xx||
3'AAACACUUUACCGUUUCUAGGGUUGGCUUAGGCCUGGUCCGAAGUAGGGUCCGUAGACCUGGGUUAGCUGUCGUCAAG5' ( -32.20[77.22%] )
>miR165	|CL34.Contig4_All	|location[794,811]	| size 2906 gap 0 0%
5'UCGGACCAGGCUUCCCCC3'
o|||||||||||||xx||
3'AAACACUUUACCGUUUCUAGGGUUGGCUUAGGCCUGGUCCGAAGUAGGGUCCGUAGACCUGGGUUAGCUGUCGUCAAG5' ( -32.20[77.22%] )
>miR165	|CL34.Contig5_All	|location[794,811]	| size 2894 gap 0 0%
5'UCGGACCAGGCUUCCCCC3'
o|||||||||||||xx||
3'AAACACUUUACCGUUUCUAGGGUUGGCUUAGGCCUGGUCCGAAGUAGGGUCCGUAGACCUGGGUUAGCUGUCGUCAAG5' ( -32.20[77.22%] )
>miR165	|CL34.Contig6_All	|location[634,651]	| size 1424 gap 0 0%
5'UCGGACCAGGCUUCCCCC3'
o|||||||||||||xx||
3'AGACACUUUAUCGUUUCUAGGGUUGGCUUAGGCCUGGUCCGAAGUAGGGUCCGUAGACCUGGGUUAGCUGUCGUCAAG5' ( -32.20[77.22%] )
>miR165	|CL34.Contig7_All	|location[607,624]	| size 2723 gap 0 0%
5'UCGGACCAGGCUUCCCCC3'
o|||||||||||||xx||
3'AGACACUUUAUCGUUUCUAGGGUUGGCUUAGGCCUGGUCCGAAGUAGGGUCCGUAGACCUGGGUUAGCUGUCGGCAAG5' ( -32.20[77.22%] )
>miR165	|CL34.Contig8_All	|location[794,811]	| size 2975 gap 0 0%
5'UCGGACCAGGCUUCCCCC3'
o|||||||||||||xx||
3'AAACACUUUACCGUUUCUAGGGUUGGCUUAGGCCUGGUCCGAAGUAGGGUCCGUAGACCUGGGUUAGCUGUCGUCAAG5' ( -32.20[77.22%] )
>miR165	|CL34.Contig9_All	|location[1059,1076]	| size 3228 gap 0 0%
5'UCGGACCAGGCUUCCCCC3'
o|||||||||||||xx||
3'AAACACUUUACCGUUUCUAGGGUUGGCUUAGGCCUGGUCCGAAGUAGGGUCCGUAGACCUGGGUUAGCUGUCGUCAAG5' ( -32.20[77.22%] )
>miR165	|CL7185.Contig2_All	|location[325,342]	| size 1101 gap 0 0%
5'UCGGACCAGGCUUCCCCC3'
||o|||||||||o|||xx
3'UAACUUAGAAUUUUAGAGGUCUAUUAAGACAGUCUGGUCCGAGGGGCCCGUCUCGUUUCUGGUAAUAUGGGAAAGAUC5' ( -33.20[79.62%] )
>miR165	|CL15216.Contig1_All	|location[803,820]	| size 1571 gap 0 0%
5'UCGGACCAGGCUUCCCCC3'
ox||||||||||||||xx
3'GCAGGUACGAUUGGAACUGUUUAUUGCGUGGCCCUGGUCCGAAGGGUAGAUGAAGUAGUAACAAGAAACUUGAACAAC5' ( -31.90[76.50%] )
>miR165	|CL15216.Contig2_All	|location[803,820]	| size 1616 gap 0 0%
5'UCGGACCAGGCUUCCCCC3'
ox||||||||||||||xx
3'GCAGGUACGAUUGGAACUGUUUAUUGCGUGGCCCUGGUCCGAAGGGUAGAUGAAGUAGUAACAAGAAACUUGAACAAC5' ( -31.90[76.50%] )
>miR166	|CL34.Contig3_All	|location[560,580]	| size 2744 gap 0 0%
5'UCGGACCAGGCUUCAUUCCCC3'
o|||||||||||||||o||xx
3'AAACACUUUACCGUUUCUAGGGUUGGCUUAGGCCUGGUCCGAAGUAGGGUCCGUAGACCUGGGUUAGCUGUCGUCAAGGAC5' ( -37.70[83.41%] )
>miR166	|CL34.Contig4_All	|location[791,811]	| size 2906 gap 0 0%
5'UCGGACCAGGCUUCAUUCCCC3'
o|||||||||||||||o||xx
3'AAACACUUUACCGUUUCUAGGGUUGGCUUAGGCCUGGUCCGAAGUAGGGUCCGUAGACCUGGGUUAGCUGUCGUCAAGGAC5' ( -37.70[83.41%] )
>miR166	|CL34.Contig5_All	|location[791,811]	| size 2894 gap 0 0%
5'UCGGACCAGGCUUCAUUCCCC3'
o|||||||||||||||o||xx
3'AAACACUUUACCGUUUCUAGGGUUGGCUUAGGCCUGGUCCGAAGUAGGGUCCGUAGACCUGGGUUAGCUGUCGUCAAGGAC5' ( -37.70[83.41%] )
>miR166	|CL34.Contig6_All	|location[631,651]	| size 1424 gap 0 0%
5'UCGGACCAGGCUUCAUUCCCC3'
o|||||||||||||||o||xx
3'AGACACUUUAUCGUUUCUAGGGUUGGCUUAGGCCUGGUCCGAAGUAGGGUCCGUAGACCUGGGUUAGCUGUCGUCAAGGAC5' ( -37.70[83.41%] )
>miR166	|CL34.Contig7_All	|location[604,624]	| size 2723 gap 0 0%
5'UCGGACCAGGCUUCAUUCCCC3'
o|||||||||||||||o||xx
3'AGACACUUUAUCGUUUCUAGGGUUGGCUUAGGCCUGGUCCGAAGUAGGGUCCGUAGACCUGGGUUAGCUGUCGGCAAGGAC5' ( -37.70[83.41%] )
>miR166	|CL34.Contig8_All	|location[791,811]	| size 2975 gap 0 0%
5'UCGGACCAGGCUUCAUUCCCC3'
o|||||||||||||||o||xx
3'AAACACUUUACCGUUUCUAGGGUUGGCUUAGGCCUGGUCCGAAGUAGGGUCCGUAGACCUGGGUUAGCUGUCGUCAAGGAC5' ( -37.70[83.41%] )
>miR166	|CL34.Contig9_All	|location[1056,1076]	| size 3228 gap 0 0%
5'UCGGACCAGGCUUCAUUCCCC3'
o|||||||||||||||o||xx
3'AAACACUUUACCGUUUCUAGGGUUGGCUUAGGCCUGGUCCGAAGUAGGGUCCGUAGACCUGGGUUAGCUGUCGUCAAGGAC5' ( -37.70[83.41%] )
>miR166	|CL872.Contig8_All	|location[717,737]	| size 2794 gap 0 0%
5'UCGGACCAGGCUUCAUUCCCC3'
o||||||||||||||||||xx
3'GUACUCUAUAUCGUUGCUAAGGUUACCUUAGGCCUGGUCCGAAGUAAGGCCCGUAGACCUGGGUGAGUUAUCGCCAAGGUC5' ( -38.50[85.18%] )
>miR166	|CL2716.Contig5_All	|location[717,737]	| size 2794 gap 0 0%
5'UCGGACCAGGCUUCAUUCCCC3'
o||||||||||||||||||xx
3'GUACUCUAUAUCGUUGCUAAGGUUACCUUAGGCCUGGUCCGAAGUAAGGCCCGUAGACCUGGGUGAGUUAUCGCCAAGGUC5' ( -38.50[85.18%] )
>miR1854	|Unigene16729_All	|location[1259,1280]	| size 2015 gap 0 0%
5'UGGUAAAAUUUGUAUUGAUGGA3'
|o||||||x|||o|||o|||||
3'UUAUACCCGCCUCACUUUAUUACCUGUAAAAUCAUUUUUAACGUAAUUACCUCCGAGCUCACUAACAAUACGUGCAUAUAGG5' ( -23.60[75.40%] )
>miR1854	|Unigene48051_All	|location[207,228]	| size 287 gap 0 0%
5'UGGUAAAAUUUGUAUUGAUGGA3'
|||o||x|||||o|o|||||||
3'GUUGUACACUUUUACGUUCAGUGAAAUAACACCGUUAUAAACGUGACUACCUUUUAUUUCACCUACAUUUCACCUACAACAG5' ( -27.60[88.75%] )
>miR1863	|CL1770.Contig11_All	|location[355,378]	| size 855 gap 0 0%
5'ACCUGCUCUGAUACCAUGUAGAAU3'
|||x|||||||||||||||x||||
3'UUAAAACUAUUUGGCUCCAACCACGAAUAAUGGCCGAGACUAUGGUACAACUUACUAUUUCUACUUAUAAUAACACUUAUAAUA5' ( -34.20[78.98%] )
>miR1863	|Unigene5290_All	|location[64,87]	| size 478 gap 0 0%
5'ACCUGCUCUGAUACCAUGUAGAAU3'
|||||||||||||||||||x|x|x
3'CCCCCGAUAAUUACCCAUCGACUACUCGUUUGGACGAGACUAUGGUACAACAUUUAUUCCUAGCUAUCUUUAUCUAUAAAGUAU5' ( -35.60[83.57%] )
>miR1886	|CL14203.Contig2_All	|location[963,983]	| size 2928 gap 0 0%
5'UGAGAUAUAGCUUUUGAUUGG3'
||||xx|o|||||||||o|||
3'GAUGGUACCUGAACUCCCCAUACAUCGGCUACUCGUUGUCGAAAACUGACCGUACUGUUCCCGUAUAAUUUAUAUAGUGGC5' ( -25.70[79.81%] )
>miR2111	|CL249.Contig11_All	|location[769,786]	| size 1432 gap 0 0%
5'GUUCUGGAGCAGAUUACU3'
||x|||||||||||ox||
3'GCAGUAGGAGAAGUUCGAACAGGAGAACGACAUGACCUCGUCUAGCGACGUUCCGAAGUUCGUAACUUAGGUGCGAGU5' ( -24.60[75.69%] )
>miR2111	|CL271.Contig53_All	|location[223,240]	| size 2810 gap 0 0%
5'GUUCUGGAGCAGAUUACU3'
||o|||||||||||o|xo
3'GUGGUGCCAAUAAUGAUUUCGACGAUCAUGCAGGACCUCGUCUAGUUGACGGUGGUACUGCAAACGGCGGAAGUGGCG5' ( -28.30[87.08%] )
>miR2111	|CL271.Contig76_All	|location[272,289]	| size 2775 gap 0 0%
5'GUUCUGGAGCAGAUUACU3'
||o|||||||||||o|xo
3'GUGGUGCCAAUAAUGAUUUCGACGAUCAUGCAGGACCUCGUCUAGUUGACGGUGGUACUGCAAACGGCGGAAGUGGCG5' ( -28.30[87.08%] )
>miR2111	|CL769.Contig1_All	|location[307,324]	| size 1644 gap 0 0%
5'GUUCUGGAGCAGAUUACU3'
oxx|||||||||||||||
3'UGAAGAAAUAAAACAGCUUACUCUUAGACAUCUGACCUCGUCUAAUGAGGUGCGUUUAGUCCAACGAGGACUUCCCGU5' ( -27.30[83.74%] )
>miR2111	|CL769.Contig2_All	|location[1810,1827]	| size 3969 gap 0 0%
5'GUUCUGGAGCAGAUUACU3'
oxx|||||||||||||||
3'UGAAGAAAUAAAACAGCUUACUCUUAGACAUCUGACCUCGUCUAAUGAGGUGCGUUUAGUCCAACGAGGACUUCCCGU5' ( -27.30[83.74%] )
>miR2111	|CL769.Contig3_All	|location[1820,1837]	| size 4080 gap 0 0%
5'GUUCUGGAGCAGAUUACU3'
oxx|||||||||||||||
3'UGAAGAAAUAAAACAGCUUACUCUUAGACAUCUGACCUCGUCUAAUGAGGUGCGUUUAGUCCAACGAGGACUUCCCGU5' ( -27.30[83.74%] )
>miR2111	|CL769.Contig4_All	|location[1470,1487]	| size 2670 gap 0 0%
5'GUUCUGGAGCAGAUUACU3'
oxx|||||||||||||||
3'UGAAGAAAUAAAACAGCUUACUCUUAGACAUCUGACCUCGUCUAAUGAGGUGCGUUUAGUCCAACGAGGACUUCCCGU5' ( -27.30[83.74%] )
>miR2111	|CL769.Contig5_All	|location[1744,1761]	| size 4040 gap 0 0%
5'GUUCUGGAGCAGAUUACU3'
oxx|||||||||||||||
3'UGAAGAAAUAAAACAGCUUACUCUUAGACAUCUGACCUCGUCUAAUGAGGUGCGUUUAGUCCAACGAGGACUUCCCGU5' ( -27.30[83.74%] )
>miR2111	|CL949.Contig6_All	|location[7209,7226]	| size 9032 gap 0 0%
5'GUUCUGGAGCAGAUUACU3'
||||||||||||||||||
3'GGUGUACAGCUCCUUCCACUCUGAAAGCACCAAGACCUCGUCUAAUGAGACCAAGGAGUGACUCUGUGCGGAAUUACA5' ( -31.70[100.00%] )
>miR2111	|CL949.Contig8_All	|location[7230,7247]	| size 9053 gap 0 0%
5'GUUCUGGAGCAGAUUACU3'
|||||||||||o|||x|o
3'GGUGUACCGAUCCUUCCACUCUGAGUGUACCAAGACCUCGUUUAACGGGACCAAGGAGAGACUCUGUGCGGAGUUACA5' ( -24.50[77.29%] )
>miR2111	|CL1253.Contig5_All	|location[2808,2825]	| size 4627 gap 0 0%
5'GUUCUGGAGCAGAUUACU3'
|o||||||||||x||x|x
3'UAAGUCGUUCACAGUCUUGAGCCACCUAGCCGAGACCUCGUCGAACGUAAUGUUUGUGAACGAGCAAAGUUAAAGUAC5' ( -24.00[75.95%] )
>miR2111	|CL1588.Contig14_All	|location[3,20]	| size 1017 gap 0 0%
5'GUUCUGGAGCAGAUUACU3'
||||||||||||||oxxx
3'AAAACAUUUUAAAAUUCCACCUCUACACAACAAGACCUCGUCUAGAUCGG5' ( -28.00[85.89%] )
>miR2111	|CL1588.Contig18_All	|location[641,658]	| size 1210 gap 0 0%
5'GUUCUGGAGCAGAUUACU3'
||||||||||||||oxxx
3'AAAACAUUUUAAAAUUCCAUCUCUACACAACAAGACCUCGUCUAGAUCGGUAACUUUUCUCCCUCUCAUUGUUCUACA5' ( -28.00[85.89%] )
>miR2111	|CL1906.Contig16_All	|location[223,240]	| size 2810 gap 0 0%
5'GUUCUGGAGCAGAUUACU3'
||o|||||||||||o|xo
3'GUGGUGCCAAUAAUGAUUUCGACGAUCAUGCAGGACCUCGUCUAGUUGACGGUGGUACUGCAAACGGCGGAAGUGGCG5' ( -28.30[87.08%] )
>miR2111	|CL1906.Contig19_All	|location[12,29]	| size 1930 gap 0 0%
5'GUUCUGGAGCAGAUUACU3'
||o|||||||||||o|xo
3'GUGGUGCCAAUAAUGAUUUCGACGAUCAUGCAGGACCUCGUCUAGUUGACGGUGGUACU5' ( -28.30[87.08%] )
>miR2111	|CL1906.Contig22_All	|location[272,289]	| size 2775 gap 0 0%
5'GUUCUGGAGCAGAUUACU3'
||o|||||||||||o|xo
3'GUGGUGCCAAUAAUGAUUUCGACGAUCAUGCAGGACCUCGUCUAGUUGACGGUGGUACUGCAAACGGCGGAAGUGGCG5' ( -28.30[87.08%] )
>miR2111	|CL3497.Contig5_All	|location[640,657]	| size 2086 gap 0 0%
5'GUUCUGGAGCAGAUUACU3'
ox||o|||o|||||||||
3'AAGUAAUAUUAUGGUGGUUCCAUCAUAGGGUUAGGCCUUGUCUAAUGAGGUGGUAUCUAGUAUCAGUGUUCAGGUCGU5' ( -25.00[76.69%] )
>miR2111	|CL3497.Contig6_All	|location[640,657]	| size 2064 gap 0 0%
5'GUUCUGGAGCAGAUUACU3'
ox||o|||o|||||||||
3'AAGUAAUAUUAUGGUGGUUCCAUCAUAGGGUUAGGCCUUGUCUAAUGAGGUGGUAUCUAGUAUCAGUGUUCAGGUCGU5' ( -25.00[76.69%] )
>miR2111	|CL3497.Contig7_All	|location[640,657]	| size 1984 gap 0 0%
5'GUUCUGGAGCAGAUUACU3'
ox||o|||o|||||||||
3'AAGUAAUAUUAUGGUGGUUCCAUCAUAGGGUUAGGCCUUGUCUAAUGAGGUGGUAUCUAGUAUCAGUGUUCAGGUCGU5' ( -25.00[76.69%] )
>miR2111	|CL3497.Contig8_All	|location[640,657]	| size 1196 gap 0 0%
5'GUUCUGGAGCAGAUUACU3'
ox||o|||o|||||||||
3'AAGUAAUAUUAUGGUGGUUCCAUCAUAGGGUUAGGCCUUGUCUAAUGAGGUGGUAUCUAGUAUCAGUGUUCAGGUCGU5' ( -25.00[76.69%] )
>miR2111	|CL3497.Contig11_All	|location[640,657]	| size 2166 gap 0 0%
5'GUUCUGGAGCAGAUUACU3'
ox||o|||o|||||||||
3'AAGUAAUAUUAUGGUGGUUCCAUCAUAGGGUUAGGCCUUGUCUAAUGAGGUGGUAUCUAGUAUCAGUGUUCAGGUCGU5' ( -25.00[76.69%] )
>miR2111	|CL3497.Contig12_All	|location[640,657]	| size 1094 gap 0 0%
5'GUUCUGGAGCAGAUUACU3'
ox||o|||o|||||||||
3'AAGUAAUAUUAUGGUGGUUCCAUCAUAGGGUUAGGCCUUGUCUAAUGAGGUGGUAUCUAGUAUCAGUGUUCAGGUCGU5' ( -25.00[76.69%] )
>miR2111	|CL3497.Contig13_All	|location[840,857]	| size 1262 gap 0 0%
5'GUUCUGGAGCAGAUUACU3'
ox||o|||o|||||||||
3'AAGUAAUAUUAUGGUGGUUCCAUCAUAGGGUUAGGCCUUGUCUAAUGAGGUGGUAUCUAGUAUCAGUGUUCAGGUCGU5' ( -25.00[76.69%] )
>miR2111	|CL3497.Contig14_All	|location[391,408]	| size 1501 gap 0 0%
5'GUUCUGGAGCAGAUUACU3'
ox||o|||o|||||||||
3'AAGUAAUAUUAUGGUGGUUCCAUCAUAGGGUUAGGCCUUGUCUAAUGAGGUGGUAUCUAGUAUCAGUGUUCAGGUCGU5' ( -25.00[76.69%] )
>miR2111	|CL6848.Contig3_All	|location[2351,2368]	| size 5324 gap 0 0%
5'GUUCUGGAGCAGAUUACU3'
|||||o||||||xo|||x
3'UAAAAUCUUCACACCGUGCCUUAUAAAGUUCAAGAUCUCGUCGGAUGUUCGGUGAUCUAUAUUCAUUACUCCGAUAUC5' ( -24.10[75.55%] )
>miR2111	|CL12784.Contig2_All	|location[641,658]	| size 1210 gap 0 0%
5'GUUCUGGAGCAGAUUACU3'
||||||||||||||oxxx
3'AAAACAUUUUAAAAUUCCAUCUCUACACAACAAGACCUCGUCUAGAUCGGUAACUUUUCUCCCUCUCAUUGUUCUACA5' ( -28.00[85.89%] )
>miR2111	|Unigene11091_All	|location[525,542]	| size 548 gap 0 0%
5'GUUCUGGAGCAGAUUACU3'
||||||||||||||oxxx
3'ACACAACAAGACCUCGUCUAGAUCGGUAACUUUUCUCCCUCACAUUGUUCUACA5' ( -28.00[85.89%] )
>miR2111	|Unigene12469_All	|location[565,582]	| size 760 gap 0 0%
5'GUUCUGGAGCAGAUUACU3'
|||||||||||||xx|x|
3'UGUAGGUCUGGUUGAUAUGUUCAGUCCGGUCAAGACCUCGUCUCUUAAGCCCCAUCAUGCCUCCUGGAGUCCCAAGUA5' ( -24.80[77.26%] )
>miR2111	|Unigene14587_All	|location[1043,1060]	| size 1119 gap 0 0%
5'GUUCUGGAGCAGAUUACU3'
|o||||||||||||xxx|
3'AUAGCCUAAUACUACUACGAGCUAUAACGACGAGACCUCGUCUACAAACGAAUUUGACGACCGGAAACUACUGGUAAC5' ( -26.10[80.31%] )
>miR2111	|Unigene30997_All	|location[166,183]	| size 217 gap 0 0%
5'GUUCUGGAGCAGAUUACU3'
||xxo|||||||||o|||
3'ACAGUUUGUUCAUGGGAAUAACCUUAUCUUCAUUGCCUCGUCUAGUGAAGAAACAAUCGACGGUACUAACCCGUGGAC5' ( -24.40[76.25%] )
>miR2111	|Unigene41317_All	|location[116,133]	| size 235 gap 0 0%
5'GUUCUGGAGCAGAUUACU3'
x||||||||||o|||||x
3'CUAUUAAAAUUCUUUGAUGUGAUAUUUAGCAAAGACCUCGUUUAAUGUUUUUUUUUAUCGCUAUAAAAUUUUUUAAAU5' ( -25.80[81.90%] )
>miR2275	|CL92.Contig107_All	|location[132,152]	| size 533 gap 0 0%
5'AGGUUGGAGGAAAGACAAGGC3'
||||||||o||||||x|||||
3'UUAUAAAGAUCUAUAACGUACGUAUAACUUUCCAACCUUCUUUCUUUUCCGAUAGUCUCGUGAACUUUCGUCGCUUAAAGU5' ( -31.40[78.30%] )
>miR2275	|CL92.Contig111_All	|location[299,319]	| size 379 gap 0 0%
5'AGGUUGGAGGAAAGACAAGGC3'
||||||||o||||||x|||||
3'UUAUAAAGAUCUAUAACGUACGUAUAACUUUCCAACCUUCUUUCUUUUCCGACAGUCUCGUGAACUUUCGACGUUUAAAGU5' ( -31.40[78.30%] )
>miR2275	|CL668.Contig1_All	|location[350,370]	| size 901 gap 0 0%
5'AGGUUGGAGGAAAGACAAGGC3'
|||o|||||||||||x||||x
3'UUCCAAACUUUCUUCAGUAAUAACCUUACUUCCGACCUCCUUUCUCUUCCCGUAACUAUGGAGGAAGACAUCCUAUGCAAU5' ( -31.20[78.20%] )
>miR2275	|CL668.Contig2_All	|location[230,250]	| size 803 gap 0 0%
5'AGGUUGGAGGAAAGACAAGGC3'
|||o|||||||||||x||||x
3'UUCCAAACUUUCUUCAGUAAUAACCUUACUUCCGACCUCCUUUCUCUUCCCGUAACUAUGGAGGAAGACAUCCUAUGCAAU5' ( -31.20[78.20%] )
>miR2275	|CL668.Contig3_All	|location[230,250]	| size 781 gap 0 0%
5'AGGUUGGAGGAAAGACAAGGC3'
|||o|||||||||||x||||x
3'UUCCAAACUUUCUUCAGUAAUAACCUUACUUCCGACCUCCUUUCUCUUCCCGUAACUAUGGAGGAAGACAUCCUAUGCAAU5' ( -31.20[78.20%] )
>miR2275	|CL668.Contig4_All	|location[350,370]	| size 923 gap 0 0%
5'AGGUUGGAGGAAAGACAAGGC3'
|||o|||||||||||x||||x
3'UUCCAAACUUUCUUCAGUAAUAACCUUACUUCCGACCUCCUUUCUCUUCCCGUAACUAUGGAGGAAGACAUCCUAUGCAAU5' ( -31.20[78.20%] )
>miR2275	|CL1827.Contig1_All	|location[1020,1040]	| size 2302 gap 0 0%
5'AGGUUGGAGGAAAGACAAGGC3'
x|||||||||||||xx||||x
3'GAGUUCGUGAAACGUGUUCUUAACCCUAUUACCAACCUCCUUUCGAUUCCACAUAACCGUCAGGUGUCGUAGAUUUUUGUG5' ( -30.20[75.12%] )
>miR2275	|CL1827.Contig2_All	|location[965,985]	| size 1053 gap 0 0%
5'AGGUUGGAGGAAAGACAAGGC3'
||||||||||||||xx||||x
3'CAUAGAUGACUAGAUUACGGUACACUUAGUUCCAACCUCCUUUCGAUUCCACAUAACCGUCAGGUGUCGUAGAUUUUUGUG5' ( -30.00[74.63%] )
>miR2611	|CL92.Contig3_All	|location[418,438]	| size 474 gap 0 0%
5'UCUUUGUCAGGUUUGAAGAAG3'
|||||||||||||||||||||
3'CAACUUUUACAAUCCCUUCAAAGUUGUUGGAGAAACAGUCCAAACUUCUUCAACGUCUUCGUUCAUGAGAGUCUACGAGAU5' ( -34.10[100.00%] )
>miR2611	|CL92.Contig14_All	|location[648,668]	| size 1059 gap 0 0%
5'UCUUUGUCAGGUUUGAAGAAG3'
||||||||x|||||o||||||
3'CAACUUUUACAUUCCCUUCAAAGUGUCGGAAGAAACAGGCCAAAUUUCUUCGAAGUUUUUGCCUAUGAUUUUCUACACAAU5' ( -27.00[79.88%] )
>miR2611	|CL92.Contig66_All	|location[123,143]	| size 213 gap 0 0%
5'UCUUUGUCAGGUUUGAAGAAG3'
|||x||||x||||||||||||
3'CAAUCCUUACACUCCCUUCAAAGUUUUGGGAGAUACAGACCAAACUUCUUCAAUGUUUUUGUUCAGGAAAGUCUACACUAC5' ( -25.50[74.78%] )
>miR2678	|CL6966.Contig2_All	|location[376,396]	| size 1115 gap 0 0%
5'UGAACUGUGUUCGAGUGUCUG3'
||||||||||||||||x|x||
3'GGGAGUUCACUCGAUCGCCCCUCGUUACCUACUUGACACAAGCUCAGACACAAUAAAAAAUUGCACCGAGCCAAGUGAUAA5' ( -28.40[74.54%] )
>miR2678	|CL9097.Contig1_All	|location[296,316]	| size 3667 gap 0 0%
5'UGAACUGUGUUCGAGUGUCUG3'
|||||||||||||||||||||
3'CGUGCUGCAGGCUUCUGCAAUUUGAUGCGAACUUGACACAAGCUCACAGACUCAACCAUCAUAACGAGAUUUGAUAGACUC5' ( -37.90[100.00%] )
>miR2678	|Unigene8991_All	|location[279,299]	| size 3424 gap 0 0%
5'UGAACUGUGUUCGAGUGUCUG3'
o||||o||||||||o||||||
3'GGCAAAUCAGGCUUCUGCAAUUUGAUGCAAGCUUGGCACAAGCUUACAGACUCAACCAUCAUAACGAGAUUUGAUAGACUU5' ( -34.20[90.24%] )
>miR2912	|CL404.Contig3_All	|location[13,32]	| size 560 gap 0 0%
5'UCUAGAUCGUAAAUAUGGGC3'
o||||||x||||||||||||
3'AUUCCCGUCUUCAGAACAACGAAAGUUCGCGGAUCUAUCAUUUAUACCCGUUCCUCUGGGAC5' ( -26.20[79.39%] )
>miR2912	|CL404.Contig7_All	|location[5,24]	| size 646 gap 0 0%
5'UCUAGAUCGUAAAUAUGGGC3'
o|||||||||||||||||||
3'AUUCCCGUCUUCAGAACAACGAAAGUUCGCGGAUCUAGCAUUUAUACCCGUUCC5' ( -32.10[97.27%] )
>miR2912	|CL404.Contig14_All	|location[11,30]	| size 285 gap 0 0%
5'UCUAGAUCGUAAAUAUGGGC3'
o||x|||||||||||o||||
3'ACUCCCCUUUUCGUACCAACGAUAGUUUGCGGACCUAGCAUUUAUGCCCGUUCCUCUGGG5' ( -27.20[82.42%] )
>miR2912	|CL404.Contig18_All	|location[424,443]	| size 820 gap 0 0%
5'UCUAGAUCGUAAAUAUGGGC3'
||||||||||||x|x|||||
3'AUUCCCUGCUUCGUACCAACGAAAAUUUGCAGAUCUAGCAUUCAAACCCGUUCCACCGGGACUUAAGACCUUCCUCUAGU5' ( -25.20[76.36%] )
>miR2912	|CL404.Contig87_All	|location[428,447]	| size 695 gap 0 0%
5'UCUAGAUCGUAAAUAUGGGC3'
o||x|||||||||||o||||
3'ACUCCCCUUUUCGUACCAACGAUAGUUUGCGGACCUAGCAUUUAUGCCCGUUCCUCUGGGACUUAAGAAUUUUCUUUAGU5' ( -27.20[82.42%] )
>miR2912	|CL404.Contig88_All	|location[428,447]	| size 1113 gap 0 0%
5'UCUAGAUCGUAAAUAUGGGC3'
o||x|||||||||||o||||
3'ACUCCCCUUUUCGUACCAACGAUAGUUUGCGGACCUAGCAUUUAUGCCCGUUCCUCUGGGACUUAAGAAUUUUCUUUAGU5' ( -27.20[82.42%] )
>miR2912	|CL404.Contig115_All	|location[1062,1081]	| size 1389 gap 0 0%
5'UCUAGAUCGUAAAUAUGGGC3'
|x||||||||||xo||||||
3'AUUCCCCGCUCCAUACCGACGUAACUUCGCAAAUCUAGCAUUCGUACCCGUUCCUCUGGGAGUCAAGACCUUCCUCUAGU5' ( -24.90[75.45%] )
>miR2912	|CL404.Contig118_All	|location[1705,1724]	| size 2532 gap 0 0%
5'UCUAGAUCGUAAAUAUGGGC3'
||||||||||||||||||||
3'AUUCCCGUUUUCAGAACAGCGAAAGUUCGCAGAUCUAGCAUUUAUACCCGUUCCUCUGGGACUCAAUAAAAUUAUUUAGU5' ( -33.00[100.00%] )
>miR2912	|CL404.Contig124_All	|location[233,252]	| size 529 gap 0 0%
5'UCUAGAUCGUAAAUAUGGGC3'
|||x|||||||x|o|o||||
3'ACUCCCCUUUUCGUACCAACGAAAGUUUGCAGACCUAGCAUAUGUGCCCGUUCCACAAGGUCUCAAAAAAUUUCUUUAGU5' ( -24.60[74.55%] )
>miR2912	|CL1208.Contig3_All	|location[13,32]	| size 560 gap 0 0%
5'UCUAGAUCGUAAAUAUGGGC3'
o||||||x||||||||||||
3'AUUCCCGUCUUCAGAACAACGAAAGUUCGCGGAUCUAUCAUUUAUACCCGUUCCUCUGGGAC5' ( -26.20[79.39%] )
>miR2912	|CL1208.Contig6_All	|location[5,24]	| size 646 gap 0 0%
5'UCUAGAUCGUAAAUAUGGGC3'
o|||||||||||||||||||
3'AUUCCCGUCUUCAGAACAACGAAAGUUCGCGGAUCUAGCAUUUAUACCCGUUCC5' ( -32.10[97.27%] )
>miR2912	|CL1208.Contig38_All	|location[111,130]	| size 370 gap 0 0%
5'UCUAGAUCGUAAAUAUGGGC3'
|x|||||||||||o||||||
3'CUCCCCCUUUUGAUUCCGCCGAAAAUUCGCAAAUCUAGCAUUUGUACCCGUUCCUCUGGGAGUCAAGACCUUCCUCUAGU5' ( -28.90[87.58%] )
>miR2912	|CL1208.Contig54_All	|location[1062,1081]	| size 1389 gap 0 0%
5'UCUAGAUCGUAAAUAUGGGC3'
|x||||||||||xo||||||
3'AUUCCCCGCUCCAUACCGACGUAACUUCGCAAAUCUAGCAUUCGUACCCGUUCCUCUGGGAGUCAAGACCUUCCUCUAGU5' ( -24.90[75.45%] )
>miR2912	|CL1208.Contig57_All	|location[1705,1724]	| size 2532 gap 0 0%
5'UCUAGAUCGUAAAUAUGGGC3'
||||||||||||||||||||
3'AUUCCCGUUUUCAGAACAGCGAAAGUUCGCAGAUCUAGCAUUUAUACCCGUUCCUCUGGGACUCAAUAAAAUUAUUUAGU5' ( -33.00[100.00%] )
>miR2912	|CL1208.Contig61_All	|location[233,252]	| size 529 gap 0 0%
5'UCUAGAUCGUAAAUAUGGGC3'
|||x|||||||x|o|o||||
3'ACUCCCCUUUUCGUACCAACGAAAGUUUGCAGACCUAGCAUAUGUGCCCGUUCCACAAGGUCUCAAAAAAUUUCUUUAGU5' ( -24.60[74.55%] )
>miR2912	|CL3200.Contig6_All	|location[428,447]	| size 695 gap 0 0%
5'UCUAGAUCGUAAAUAUGGGC3'
o||x|||||||||||o||||
3'ACUCCCCUUUUCGUACCAACGAUAGUUUGCGGACCUAGCAUUUAUGCCCGUUCCUCUGGGACUUAAGAAUUUUCUUUAGU5' ( -27.20[82.42%] )
>miR2912	|CL3200.Contig13_All	|location[1062,1081]	| size 1389 gap 0 0%
5'UCUAGAUCGUAAAUAUGGGC3'
|x||||||||||xo||||||
3'AUUCCCCGCUCCAUACCGACGUAACUUCGCAAAUCUAGCAUUCGUACCCGUUCCUCUGGGAGUCAAGACCUUCCUCUAGU5' ( -24.90[75.45%] )
>miR2912	|CL3352.Contig2_All	|location[5,24]	| size 295 gap 0 0%
5'UCUAGAUCGUAAAUAUGGGC3'
||||||||||||||||||||
3'AUCCCCGACUUCAGACUAACGAAACUUCUUAGAUCUAGCAUUUAUACCCGUUCC5' ( -33.10[100.00%] )
>miR2912	|CL3352.Contig3_All	|location[13,32]	| size 317 gap 0 0%
5'UCUAGAUCGUAAAUAUGGGC3'
|||||||||||||||||x||
3'AUCCCCGGCUUCAGACUAACGAAUCUUCUUAGAUCUAGCAUUUAUACGCGUUCCUCUGGGGC5' ( -28.20[85.20%] )
>miR2912	|CL4310.Contig1_All	|location[111,130]	| size 370 gap 0 0%
5'UCUAGAUCGUAAAUAUGGGC3'
|x|||||||||||o||||||
3'CUCCCCCUUUUGAUUCCGCCGAAAAUUCGCAAAUCUAGCAUUUGUACCCGUUCCUCUGGGAGUCAAGACCUUCCUCUAGU5' ( -28.90[87.58%] )
>miR2912	|CL15040.Contig1_All	|location[187,206]	| size 470 gap 0 0%
5'UCUAGAUCGUAAAUAUGGGC3'
|||||||||||||||||x||
3'AUCCCCGGCUUCAGACUAACGAAUCUUCUUAGAUCUAGCAUUUAUACGCGUUCCUCUGGGGCUUAAGAAAUUUAUUGAGU5' ( -28.20[85.20%] )
>miR2912	|CL15040.Contig2_All	|location[5,24]	| size 242 gap 0 0%
5'UCUAGAUCGUAAAUAUGGGC3'
||||||||||||||||||||
3'AUCCCCGACUUCAGACUAACGAAACUUCUUAGAUCUAGCAUUUAUACCCGUUCC5' ( -33.10[100.00%] )
>miR2912	|CL15556.Contig1_All	|location[283,302]	| size 570 gap 0 0%
5'UCUAGAUCGUAAAUAUGGGC3'
x|||||||||||||||||||
3'GUCCCCGACUUCGAACCAACGAAAUUUCGCCGAUCUAGCAUUUAUACCCGUUCCUCUGGGACUCAAGAAAUUUCUUGAGU5' ( -31.10[94.24%] )
>miR2912	|CL15556.Contig2_All	|location[297,316]	| size 688 gap 0 0%
5'UCUAGAUCGUAAAUAUGGGC3'
x|||||||||||||||||||
3'CCACCCGACUUCGAACCAACGAAAUUUCACCGAUCUAGCAUUUAUACCCGUUCCUCUGGGACUCAAGAAAUUUCUUUAGU5' ( -31.10[94.24%] )
>miR2912	|Unigene46333_All	|location[6,25]	| size 250 gap 0 0%
5'UCUAGAUCGUAAAUAUGGGC3'
||||||||||||||||||||
3'AUUCCCGUUUUCAGAACAGCGAAAGUUCGCAGAUCUAGCAUUUAUACCCGUUCCU5' ( -33.00[100.00%] )
>miR319	|CL10917.Contig1_All	|location[1209,1229]	| size 2323 gap 0 0%
5'UUGGACUGAAGGGAGCUCCCU3'
|||||x|||||||||||||xx
3'UCGCAAUGUCGAUGGGUAAACCCAUCUUAUAACCUCACUUCCCUCGAGGUCGAAGACCCGGGUGCUUUACCCGAGUCUUCU5' ( -33.60[76.19%] )
>miR3437	|CL949.Contig2_All	|location[2851,2871]	| size 4585 gap 0 0%
5'AAGAUAACAAGGAACCACGGU3'
|||||x|||||o|||||||||
3'AUUGAUUCAUCCUUAUAUCGUCGCGAAUUAUUCUAGUGUUCUUUGGUGCCAACGUGACCAUCCAACUCAGGUGGAAGCUCU5' ( -29.40[81.22%] )
>miR3437	|CL949.Contig4_All	|location[4921,4941]	| size 6649 gap 0 0%
5'AAGAUAACAAGGAACCACGGU3'
|||||||||||||||||||||
3'GUCGAAUCGUUCUUUUAUCGGCGUGAGUUAUUCUAUUGUUCCUUGGUGCCAACUUGACCAUUCAACUCUGGUGGAAGUUCA5' ( -36.20[100.00%] )
>miR3510	|CL4080.Contig2_All	|location[1308,1328]	| size 1425 gap 0 0%
5'UUAUAUUCAUCUUCGAGACUG3'
x|xo||||||||||o||||||
3'CUGGUAGCAGGAAAACGGUUACUCAAAUACUAAGUAAGUAGAAGUUCUGACUAAUGAACGGAUAGUUGAAUUGCCAUAUAC5' ( -26.60[83.91%] )
>miR3520	|CL949.Contig7_All	|location[5286,5306]	| size 6668 gap 0 0%
5'AAGGGGACGCUGUUGAAUUAU3'
|||||||||||||||||||||
3'AGGUUUUGAUCGCACUAACUUGAUUUGCGGUUCCCCUGCGACAACUUAAUAUCCCGGCUCGACCGCGCGCGUGCCCAUAAC5' ( -36.20[100.00%] )
>miR3520	|Unigene16610_All	|location[228,248]	| size 1340 gap 0 0%
5'AAGGGGACGCUGUUGAAUUAU3'
|x|||||||||x|||||||xo
3'UACCUUGGGUUUGAACCUUUCUACGAACAUUACCCCUGCGAGAACUUAACGGAACUGGGAUAUAACUGUCAACAACGACCA5' ( -29.40[82.12%] )
>miR3522	|CL2652.Contig2_All	|location[2296,2317]	| size 2561 gap 0 0%
5'UGAGACCAAAGAGUAUGCUCAC3'
||||||||||||||||||||||
3'GGUUCGCCUAGUGGAACAACGUGUGGAACUACUCUGGUUUCUCAUACGAGUGGUAUUAUAUUAGACCGUCCUGACCUGAUUC5' ( -39.90[100.00%] )
>miR3522	|CL10477.Contig2_All	|location[2296,2317]	| size 2561 gap 0 0%
5'UGAGACCAAAGAGUAUGCUCAC3'
||||||||||||||||||||||
3'GGUUCGCCUAGUGGAACAACGUGUGGAACUACUCUGGUUUCUCAUACGAGUGGUAUUAUAUUAGACCGUCCUGACCUGAUUC5' ( -39.90[100.00%] )
>miR3623-5	|CL92.Contig41_All	|location[401,421]	| size 628 gap 0 0%
5'UACAAGCUCAUCUAAGCACCA3'
|x|||||||||||||||||||
3'AAGCCGGCAAAAGACUGUGAGGUAUUAGAAACGUUCGAGUAGAUUCGUGGUUGUACUUCUACGUAUCAAGAACCUCUUUUG5' ( -34.60[92.27%] )
>miR3623-5	|CL92.Contig65_All	|location[212,232]	| size 242 gap 0 0%
5'UACAAGCUCAUCUAAGCACCA3'
x|||||||||||||x||||||
3'GGUAUUAGAACUGUUCGAGUAGAUCCGUGGUUCUACUUCUACGUAUUCAGAAGCUCUUUUG5' ( -31.60[84.27%] )
>miR3623-5	|CL92.Contig71_All	|location[366,386]	| size 433 gap 0 0%
5'UACAAGCUCAUCUAAGCACCA3'
x|||||||||||||x||||||
3'GAGCCAGUAGAAGAAUGUAAGAUAUUAGAACUGUUCGAGUAGAUCCGUGGUUCUACUUCUACGUAUUCAGAACCUCUUUUG5' ( -31.60[84.27%] )
>miR3623-5	|CL92.Contig78_All	|location[53,73]	| size 263 gap 0 0%
5'UACAAGCUCAUCUAAGCACCA3'
x|||||||||||o||||||||
3'AAGCGGUCAGAAAACUGUGAGGUACUAGAGUUGUUCGAGUAGGUUCGUGGUUCUACUUCUUCGUAUCAAGACACUCUUUUG5' ( -35.40[94.40%] )
>miR3623-5	|CL92.Contig93_All	|location[196,216]	| size 226 gap 0 0%
5'UACAAGCUCAUCUAAGCACCA3'
x||||||||||||||||||||
3'GGUAUUAGAACUGUUCGAGUAGAUUCGUGGUUCUACUUGGACGUAUCAGGAAUCUCUUGUG5' ( -35.70[95.20%] )
>miR3623-5	|CL92.Contig143_All	|location[432,452]	| size 821 gap 0 0%
5'UACAAGCUCAUCUAAGCACCA3'
|x|||||||||||||||||||
3'AAGCCGGCAGAAGACUGUGAGGUAUUUGAAACGUUCGAGUAGAUUCGUGGUUGUACUUCUACGUAUCAAGAACCUCUUUUG5' ( -34.60[92.27%] )
>miR3623-5	|CL92.Contig174_All	|location[291,311]	| size 429 gap 0 0%
5'UACAAGCUCAUCUAAGCACCA3'
x|||||||||||||xo|||||
3'GAGUGGACAGAAGACUGUGAGCUAUUAGAACUGUUCGAGUAGAUCUGUGGUUCUACUUCUACGUAUACAGAAACUCUUUUG5' ( -30.50[81.33%] )
>miR3623-5	|CL133.Contig49_All	|location[212,232]	| size 242 gap 0 0%
5'UACAAGCUCAUCUAAGCACCA3'
x|||||||||||||x||||||
3'GGUAUUAGAACUGUUCGAGUAGAUCCGUGGUUCUACUUCUACGUAUUCAGAAGCUCUUUUG5' ( -31.60[84.27%] )
>miR3623-5	|CL133.Contig53_All	|location[366,386]	| size 433 gap 0 0%
5'UACAAGCUCAUCUAAGCACCA3'
x|||||||||||||x||||||
3'GAGCCAGUAGAAGAAUGUAAGAUAUUAGAACUGUUCGAGUAGAUCCGUGGUUCUACUUCUACGUAUUCAGAACCUCUUUUG5' ( -31.60[84.27%] )
>miR3623-5	|CL738.Contig6_All	|location[149,169]	| size 664 gap 0 0%
5'UACAAGCUCAUCUAAGCACCA3'
|x||||x|||||o||||||||
3'AGGAUAGAGAAGGGACGUAAAGUAUUAUACACGUUCAAGUAGGUUCGUGGUGCUUCUUAGACGUAUUAAAUACCUCUUAUG5' ( -27.70[74.46%] )
>miR3623-5	|CL1984.Contig3_All	|location[321,341]	| size 2155 gap 0 0%
5'UACAAGCUCAUCUAAGCACCA3'
o||||||||||xo||||||||
3'AACAGAGCAGAAAACCGUGAGGUAUUAGAAGUGUUCGAGUAAGUUCGUGGUUGUACUUCUACGUAUCCAGAACCUCUUAUG5' ( -30.70[81.87%] )
>miR3623-5	|CL2145.Contig14_All	|location[2132,2152]	| size 3923 gap 0 0%
5'UACAAGCUCAUCUAAGCACCA3'
o||||||||||||xxx|||||
3'UUCUCUUCCUUCUGUUCUCUUUUAUGUUUCGUGUUCGAGUAGAGAAGUGGUAAUAUUUCCAACGAGCACUACGACUGGAUA5' ( -28.80[77.21%] )
>miR3623-5	|CL2145.Contig16_All	|location[2050,2070]	| size 2231 gap 0 0%
5'UACAAGCUCAUCUAAGCACCA3'
o||||||||||||xxx|||||
3'UUCUCUUCCUUCUGUUCUCUUUUAUGUUUCGUGUUCGAGUAGAGAAGUGGUAAUAUUUCCAACGAGCACUACGACUGGAUA5' ( -28.80[77.21%] )
>miR3623-5	|Unigene6766_All	|location[332,352]	| size 502 gap 0 0%
5'UACAAGCUCAUCUAAGCACCA3'
x|||||||||||o||||||||
3'AAAGUAAAGGAACACAACAAAGUAAUAGAGUUGUUCGAGUAGGUUCGUGGUUCUGCUUCUUCGCAUCAAAUAGCUCUUUUG5' ( -35.40[94.40%] )
>miR393	|Unigene3950_All	|location[201,221]	| size 504 gap 0 0%
5'AUCAUGCUAUCUCUUUGGAUU3'
|||||||o|||o||x|||x||
3'AGAACUGACACUUCGAAUUAGUAGUACAUGUAGUACGGUAGGGACACCGAAACGAACACAAAGACUCAAAAUAACUAAGGU5' ( -25.60[77.11%] )
>miR395	|CL6536.Contig1_All	|location[388,408]	| size 839 gap 0 0%
5'CUGAAGUGUUUGGGGGAACUC3'
x|||||||||||||||||x|x
3'UACUAAGACCCUUAUAAGAACAUAUAUUGCCACUUCACAAACCCCCUUAACUCGAGCUAUCACUAUCGUUACUAUGAGUUC5' ( -30.70[77.72%] )
>miR395	|CL6536.Contig2_All	|location[375,395]	| size 826 gap 0 0%
5'CUGAAGUGUUUGGGGGAACUC3'
x|||||||||||||||||x|x
3'UACUAAGACCCUUAUAAGAACAUAUAUUGCCACUUCACAAACCCCCUUAACUCGAGCUAUCACUAUCGUUACUAUGAGUUC5' ( -30.70[77.72%] )
>miR395	|CL6546.Contig1_All	|location[119,139]	| size 440 gap 0 0%
5'CUGAAGUGUUUGGGGGAACUC3'
x|||||||||||||x||||||
3'CGCUUACCUAAACCACUUCGGUACCAAAGAUACUUCACAAACCCACUUGAGAUUGACAUAUAUACCUCGAAUCUACCAAAG5' ( -30.40[75.25%] )
>miR395	|CL7572.Contig1_All	|location[620,640]	| size 689 gap 0 0%
5'CUGAAGUGUUUGGGGGAACUC3'
||||||||||||||||||xo|
3'CUAUAACAAAGCACAUCUUCGAUCAAGGAUGACUUCACAAACCCCCUUUGGUUCACCGUGAACCGUGAUCUUCGGCAAACG5' ( -33.30[83.88%] )
>miR395	|Unigene48576_All	|location[83,103]	| size 278 gap 0 0%
5'CUGAAGUGUUUGGGGGAACUC3'
|||||||||||||x|||||||
3'GACCCUAUACCAAAAGUGUUCUUACAGGAUGACUUCACAAACCGCCUUGAGGCUCACCGUGAGCUGUGACCUGUGAUCGUU5' ( -34.80[87.66%] )
>miR396	|CL9928.Contig1_All	|location[725,744]	| size 852 gap 0 0%
5'UUCAAGCAAGCUGUGGGAAG3'
xo|||o|||||||||||||o
3'CAUAUACUUUUGAUAUCUCUCUCGAGUGUACGGUUUGUUCGACACCCUUUCUUAAUUCAAUGGUGUGUUAAUACUUGUCC5' ( -31.10[83.38%] )
>miR396	|CL9928.Contig2_All	|location[532,551]	| size 662 gap 0 0%
5'UUCAAGCAAGCUGUGGGAAG3'
xo|||o|||||||||||||o
3'CAUAUACUUUUGAUAUCUCUCUCGAGUGUACGGUUUGUUCGACACCCUUUCUUAAUUCAACGGAGCGUUAAUACUUUUCC5' ( -31.10[83.38%] )
>miR396	|Unigene39376_All	|location[253,272]	| size 292 gap 0 0%
5'UUCAAGCAAGCUGUGGGAAG3'
|||||||||||||||o|||o
3'AUCUCAAGCCCGAAUUCUUCAAGUUCGUUCGACACUCUUUAGAAUAACAUUUACGUGGAUUAUGUACCGA5' ( -32.10[86.29%] )
>miR396	|CL17877.Contig1_All	|location[546,566]	| size 1321 gap 0 0%
5'UUCCACGGCUUUCUUGAACUG3'
x||||||||||||||||x||x
3'CAGAUCGAGCUCGUCGACCCCCGGUUUUAGUAGGUGCCGAAAGAACUCGAACUGCAAAAACAACUGUCUUGCAUGGAGGAA5' ( -30.60[81.38%] )
>miR396	|Unigene2314_All	|location[156,176]	| size 314 gap 0 0%
5'UUCCACGGCUUUCUUGAACUG3'
|o||||o||||x|||||||o|
3'GAAGAACACCACAACUAGGAGUAAGAUAGAAGGGUGUCGAACGAACUUGGCGUUGCUAAUAUUUAUAUAUUAGUGUCUAGA5' ( -29.70[79.20%] )
>miR398	|CL3431.Contig10_All	|location[101,121]	| size 3332 gap 0 0%
5'GGUGUGACAUGAGAACACAUG3'
||x|o|||x||||||||||||
3'UGUCGCAAACUUCGUUUUCUUUUAGGAUGUCCCCGCUGGACUCUUGUGUACUAUUCCGUAUUUCGUGUUGUAAAGUAAUAC5' ( -29.10[75.39%] )
>miR408	|Unigene28454_All	|location[833,853]	| size 1091 gap 0 0%
5'UGCACUGCCUCUUCCCUGGCC3'
ox|||x||||||||||o||||
3'GGCGAGCAAAGGUAGAGCUGGGGAGUGCCUGGGUGCCGGAGAAGGGGCCGGUGCGGGUUUCAGUAGAGCCAAGCUCGAAGG5' ( -38.00[80.17%] )
>miR414	|CL92.Contig121_All	|location[633,653]	| size 1142 gap 0 0%
5'UCUAUCUUAUCAACAUCGUCU3'
|||||x|o|||||||||o|||
3'AGUCCGAGCGGACGAUUGCGGAGUUCAACAAGAUAUAGUAGUUGUAGUAGAUCUUGUUAUUCUUGAAAAGAGGGUGCAUAG5' ( -25.00[75.99%] )
>miR414	|CL1528.Contig3_All	|location[204,224]	| size 564 gap 0 0%
5'UCUAUCUUAUCAACAUCGUCU3'
x|||o||o|||||||||o|||
3'GGAGCGGAAUUAGCGAAGUUAGAACCGGCAUGAUGGAGUAGUUGUAGUAGACUUAGUUGUUGUCAUUCGCAGAGUUAGAGU5' ( -28.70[86.97%] )
>miR414	|CL1528.Contig9_All	|location[200,220]	| size 304 gap 0 0%
5'UCUAUCUUAUCAACAUCGUCU3'
x|||o||o|||||||||o|||
3'GGAGCGGAAUUGGUGAAGUUAGAACCGGCAUGAUGGAGUAGUUGUAGUAGACUUAGUCGUUGUCAUUCGCAGAGUUAGAGU5' ( -28.70[86.97%] )
>miR414	|CL2727.Contig1_All	|location[204,224]	| size 564 gap 0 0%
5'UCUAUCUUAUCAACAUCGUCU3'
x|||o||o|||||||||o|||
3'GGAGCGGAAUUAGCGAAGUUAGAACCGGCAUGAUGGAGUAGUUGUAGUAGACUUAGUUGUUGUCAUUCGCAGAGUUAGAGU5' ( -28.70[86.97%] )
>miR419	|CL158.Contig10_All	|location[115,135]	| size 1558 gap 0 0%
5'UUGAAGAAGCUGAGGAUGUUA3'
x|||||x||||||o||||o||
3'CACCGACGUUUAUUCUUGUUGCUCACCUUCCACUUCCUCGACUUCUACGAUUUACUACUUAGAGAGACACGUCCUUUCUGU5' ( -27.00[77.59%] )
>miR419	|CL1050.Contig11_All	|location[558,578]	| size 1311 gap 0 0%
5'UUGAAGAAGCUGAGGAUGUUA3'
|x|||||||||||||||||o|
3'AUCAACUACGUAUAACAUUUCUUCCUUUUCAUCUUCUUCGACUCCUACAGUAGUUGUAUUACGAACUUUCUCCAUAACAAG5' ( -33.20[95.13%] )
>miR419	|CL1050.Contig12_All	|location[295,315]	| size 915 gap 0 0%
5'UUGAAGAAGCUGAGGAUGUUA3'
|||||||x||||||o||||||
3'AUCAACUACGUAAAACAUUUCUUCCAUUCCAACUUCUACGACUCUUACAAUAACUGUAGUACUAACUUUUACCGUAACAAG5' ( -27.90[79.94%] )
>miR419	|CL3096.Contig37_All	|location[94,114]	| size 682 gap 0 0%
5'UUGAAGAAGCUGAGGAUGUUA3'
|||||||||||||x|x||x|x
3'GUCUACUCCCGCUUCCACUAUAGGGACGAGAACUUCUUCGACUACAACUACGACUGUCGUUCUACCUCCUUCAAACUAAUA5' ( -27.40[78.06%] )
>miR419	|CL3096.Contig37_All	|location[572,592]	| size 682 gap 0 0%
5'UUGAAGAAGCUGAGGAUGUUA3'
||||||||o||||o||||xx|
3'AACAAAGACGAUGAUUUCUCCUCAACUUUGAACUUCUUUGACUUCUACUUUUCUUCUUCGUUCUUCGAAACUUCCUUUUCA5' ( -26.60[75.78%] )
>miR419	|CL4664.Contig2_All	|location[94,114]	| size 682 gap 0 0%
5'UUGAAGAAGCUGAGGAUGUUA3'
|||||||||||||x|x||x|x
3'GUCUACUCCCGCUUCCACUAUAGGGACGAGAACUUCUUCGACUACAACUACGACUGUCGUUCUACCUCCUUCAAACUAAUA5' ( -27.40[78.06%] )
>miR419	|CL4664.Contig2_All	|location[572,592]	| size 682 gap 0 0%
5'UUGAAGAAGCUGAGGAUGUUA3'
||||||||o||||o||||xx|
3'AACAAAGACGAUGAUUUCUCCUCAACUUUGAACUUCUUUGACUUCUACUUUUCUUCUUCGUUCUUCGAAACUUCCUUUUCA5' ( -26.60[75.78%] )
>miR419	|CL4809.Contig5_All	|location[58,78]	| size 1781 gap 0 0%
5'UUGAAGAAGCUGAGGAUGUUA3'
o|||xo||||||||||||x||
3'GUCUUUACAUAAGACGACUGGAGUUGUAGUGACUCUUUCGACUCCUACUAUUCUAGUUAAACCGAGCUCUUUGGGACUUCC5' ( -26.00[74.50%] )
>miR419	|CL4809.Contig6_All	|location[381,401]	| size 2106 gap 0 0%
5'UUGAAGAAGCUGAGGAUGUUA3'
o|||xo||||||||||||x||
3'GUCUUUACAUAAGACGACUGGAGUUGUAGUGACUCUUUCGACUCCUACUAUUCUAGUUAAACCGAGCUCUUUGGGACUUUC5' ( -26.00[74.50%] )
>miR419	|CL5435.Contig9_All	|location[386,406]	| size 1400 gap 0 0%
5'UUGAAGAAGCUGAGGAUGUUA3'
||||||||||||||o|x||||
3'UUCCCAAACCCAAAAAGUGUUGUUCAUCUUAACUUCUUCGACUCUUUCAAUACCUCUGUAUAUUGCCGUCUUCUCUUAAGU5' ( -27.80[79.43%] )
>miR419	|CL8590.Contig2_All	|location[1993,2013]	| size 2373 gap 0 0%
5'UUGAAGAAGCUGAGGAUGUUA3'
o|||||||||||||o|ox|||
3'UCCUUUUCGAACGGUGAUUACUUCGUUUCGGACUUCUUCGACUCUUGGAAUUUUUUCUCGACCUAUUUCUAAAGGUUUUAC5' ( -28.30[80.63%] )
>miR419	|CL9343.Contig1_All	|location[201,221]	| size 513 gap 0 0%
5'UUGAAGAAGCUGAGGAUGUUA3'
xo||||||||||||||||x|x
3'AGAAGCCACCAAUCAAAAUCGCUACUCUUUCGCUUCUUCGACUCCUACUACUGCCAACUCUGCGUACUAUUCCUCUACAUA5' ( -30.10[86.25%] )
>miR419	|CL9739.Contig1_All	|location[357,377]	| size 773 gap 0 0%
5'UUGAAGAAGCUGAGGAUGUUA3'
|||||||||||||o||||x|x
3'GUCUACGCCUUGGAUUACUUUUACUACUUCAACUUCUUCGACUUCUACUACUACUUUUUCUUCUACUUCUACUACUUCUCG5' ( -28.70[82.47%] )
>miR419	|CL9739.Contig2_All	|location[357,377]	| size 659 gap 0 0%
5'UUGAAGAAGCUGAGGAUGUUA3'
|||||||||||||o||||x|x
3'GUCUACGCCUUGGAUUACUUUUACUACUUCAACUUCUUCGACUUCUACUACUACUUUUUCUUCUACUUCUACUACUUCUCG5' ( -28.70[82.47%] )
>miR419	|CL12411.Contig3_All	|location[122,142]	| size 1588 gap 0 0%
5'UUGAAGAAGCUGAGGAUGUUA3'
|o|||||||||||o||||x|x
3'GUCUACGCCUUGAAUUACUUUUACUAGUUCAGCUUCUUCGACUUCUACUACUACCUCUUCUUUUACUGCUACUACUGCUCU5' ( -28.40[81.61%] )
>miR419	|CL12411.Contig4_All	|location[122,142]	| size 1496 gap 0 0%
5'UUGAAGAAGCUGAGGAUGUUA3'
|o|||||||||||o||||x|x
3'GUCUACGCCUUGAAUUACUUUUACUAGUUCAGCUUCUUCGACUUCUACUACUACCUCUUCUUUUACUGCUACUACUGCUCU5' ( -28.40[81.61%] )
>miR419	|CL13659.Contig1_All	|location[81,101]	| size 318 gap 0 0%
5'UUGAAGAAGCUGAGGAUGUUA3'
|o|||||||||||||||||||
3'CCAUUUUAACUUCACAAAAUACCGGAGUCAAGCUUCUUCGACUCCUACAAUAGUGUUCUGUUUUGUGAGGUUCCAGGAAUA5' ( -34.90[99.15%] )
>miR419	|CL13659.Contig2_All	|location[95,115]	| size 356 gap 0 0%
5'UUGAAGAAGCUGAGGAUGUUA3'
oxx||||||||||||||x|||
3'UCCGACAAUAAUAGCUCUACGUAGCUAAUCGCAUUCUUCGACUCCUAGAAUAAUGUUCUGUUUUGUGAGGUUCCAGAAAUA5' ( -26.20[75.07%] )
>miR419	|CL13659.Contig2_All	|location[137,157]	| size 356 gap 0 0%
5'UUGAAGAAGCUGAGGAUGUUA3'
|||||||||||||||x|||||
3'CCAUUCUAUCUUCACAAAACUCCGGAGUCAAACUUCUUCGACUCCGACAAUAAUAGCUCUACGUAGCUAAUCGCAUUCUUC5' ( -30.60[86.93%] )
>miR419	|CL15437.Contig2_All	|location[587,607]	| size 1347 gap 0 0%
5'UUGAAGAAGCUGAGGAUGUUA3'
|||||||x|||||o||||||x
3'GGUUCUAGCACCUUCCUAAACUCAACUCAGAACUUCUCCGACUUCUACAAAGAAAAUUUCUCCGAACCGAAUGUAUAAAAA5' ( -27.80[79.20%] )
>miR419	|Unigene574_All	|location[91,111]	| size 716 gap 0 0%
5'UUGAAGAAGCUGAGGAUGUUA3'
||||||||||||||ox||xx|
3'GUCUUCACGUUUUGGCUAAACCGGCUUUUUAACUUCUUCGACUCUCACCUUCACCAACUACGUCGGUUUUCUCGUUCCCGC5' ( -25.80[74.14%] )
>miR419	|Unigene2914_All	|location[920,940]	| size 1518 gap 0 0%
5'UUGAAGAAGCUGAGGAUGUUA3'
x||||||||||||o||||x||
3'ACCUACUUGAAGGCACAAUAUGUCUUCCUAUACUUCUUCGACUUCUACUAUACAAGUUUAAACUGUUACUAAGCACCCUCC5' ( -28.10[79.83%] )
>miR419	|Unigene7319_All	|location[118,138]	| size 359 gap 0 0%
5'UUGAAGAAGCUGAGGAUGUUA3'
|o||||||o||||||||||ox
3'AAAGAAAGCCCUGUAAACUUGGGACGUGAGAGCUUCUUUGACUCCUACAGAAGUGCACCCGGAACCAUCUGCUAAACCGGG5' ( -32.30[91.76%] )
>miR419	|Unigene8433_All	|location[1182,1202]	| size 1829 gap 0 0%
5'UUGAAGAAGCUGAGGAUGUUA3'
x|||||||||||||||||||x
3'AGAACCAUUAUUUGGUAGAAGUUACGAUAUCACUUCUUCGACUCCUACAAAUCACUGGUAGAAAUGAUAUAAUAGGGAGCC5' ( -33.60[96.28%] )
>miR419	|Unigene9426_All	|location[267,287]	| size 524 gap 0 0%
5'UUGAAGAAGCUGAGGAUGUUA3'
|||||o||||||||||xo||x
3'ACCAAUGGCCUAUACAAUGUCAACCUGUCGAACUUUUUCGACUCCUUUAAAAAUGCCUUUACAAACUAUUGCCCUUCUAUG5' ( -26.30[74.72%] )
>miR419	|Unigene14880_All	|location[550,570]	| size 720 gap 0 0%
5'UUGAAGAAGCUGAGGAUGUUA3'
||||||||||||||o|x|o|x
3'CCCCAAAGCCCAAGCACUGAUACUCAUGACAACUUCUUCGACUCUUUCGACAACUCUACGAGUUGGCAGUACUUUAACCUC5' ( -27.10[77.65%] )
>miR419	|Unigene20255_All	|location[287,307]	| size 574 gap 0 0%
5'UUGAAGAAGCUGAGGAUGUUA3'
||||x|||||||||||x||o|
3'AACCGAAACUGCUCAUGUACUUGAACCAAGAACUGCUUCGACUCCUCCAGUCGUAUUUCUUCUUCUGGUCUUUCGGUGAUC5' ( -26.70[76.29%] )
>miR419	|Unigene22907_All	|location[190,210]	| size 899 gap 0 0%
5'UUGAAGAAGCUGAGGAUGUUA3'
x|||x|||||||||o|||||x
3'GUUUGUUAGGUCUUUGUCUUGUUAGACUCUCACUACUUCGACUCUUACAACGUUUGUGAGAUCUUUGUCUUCUACUUCGAC5' ( -26.60[76.22%] )
>miR419	|Unigene47878_All	|location[59,79]	| size 394 gap 0 0%
5'UUGAAGAAGCUGAGGAUGUUA3'
|o|||||||||||o||||x|x
3'GUCUACGCCUUGAAUUACUUUUACUAGUUCAGCUUCUUCGACUUCUACUACUACCUCUUCUUUUACUGCUACUACUGCUCU5' ( -28.40[81.61%] )
>miR437	|CL3927.Contig1_All	|location[168,188]	| size 408 gap 0 0%
5'AAAGUUAGAAAGUUGGAUGUU3'
|||x|x|||||||||||||o|
3'UGUAAAAACGCGAUGUCCGGAUGUUAUCCUUUUAAUUCUUUCAACCUACGAUGUUAUCCUUGUAAUUUUCGAACUACGGAU5' ( -23.00[79.04%] )
>miR437	|CL3927.Contig2_All	|location[101,121]	| size 221 gap 0 0%
5'AAAGUUAGAAAGUUGGAUGUU3'
|||x|x|||||||||||||o|
3'UGAAAAAACGCGAUGUCCGGAUGUUAUCCUUUUAAUUCUUUCAACCUACGAUGUUAUCCUUUUAAUUUUCAAACUACGGAU5' ( -23.00[79.04%] )
>miR437	|CL8979.Contig1_All	|location[523,543]	| size 670 gap 0 0%
5'AAAGUUAGAAAGUUGGAUGUU3'
x||||||||||||||||xo|x
3'CUUCGUCGAAGUAGAUUACUACUUUCUAUGGUUCAAUCUUUCAACCUUUAUUGGCUGUUCUUGUUUCCAAAGUACCUCGAU5' ( -23.40[78.79%] )
>miR437	|CL8979.Contig2_All	|location[523,543]	| size 721 gap 0 0%
5'AAAGUUAGAAAGUUGGAUGUU3'
x||||||||||||||||xo|x
3'CUUUGUCGAAGUUGUUUACUGCUUUCUAUGGUUCAAUCUUUCAACCUUUAUUGGCUGUUCUUGUUUCCAAAGUACCUCGAU5' ( -23.40[78.79%] )
>miR437	|Unigene32557_All	|location[35,55]	| size 311 gap 0 0%
5'AAAGUUAGAAAGUUGGAUGUU3'
|||o|||o||||||||||o||
3'UACCGCAGCUACUCCACUCGUUCGAUACUGUUUUAAUUUUUCAACCUAUAACGUAAUAUACCCGUACACAAUCGGGUUUUC5' ( -23.00[77.18%] )
>miR4371	|CL13962.Contig3_All	|location[1433,1455]	| size 1580 gap 0 0%
5'UGAGGUGACAGACGAAUAACACA3'
|||||||x||||||||||||xxx
3'ACUUUCCCAUUACUCCACCCGUCCACCGCGACUCCACCGUCUGCUUAUUGCACAAUAAGCAGCAAUGGAGUGGAACGUGAGAU5' ( -32.00[77.67%] )
>miR4387	|CL7042.Contig4_All	|location[1908,1928]	| size 2210 gap 0 0%
5'UGUUAUGAUGGAAGGCGUAUG3'
|||||||||||||||||||||
3'CCUAAUCAAAAUCUCUUUACUACUACUGUAACAAUACUACCUUCCGCAUACGAGGAAGGGGUAGGUUCUACAAUACUGAAA5' ( -36.20[100.00%] )
>miR4387	|CL12643.Contig3_All	|location[1908,1928]	| size 2210 gap 0 0%
5'UGUUAUGAUGGAAGGCGUAUG3'
|||||||||||||||||||||
3'CCUAAUCAAAAUCUCUUUACUACUACUGUAACAAUACUACCUUCCGCAUACGAGGAAGGGGUAGGUUCUACAAUACUGAAA5' ( -36.20[100.00%] )
>miR4387	|Unigene17037_All	|location[406,426]	| size 871 gap 0 0%
5'UGUUAUGAUGGAAGGCGUAUG3'
||||||||||||||||o|x|x
3'GAAUCUAUAUCGGUAAACCCGUCAUCGUCAACAAUACUACCUUCCGUACAAAGAUAUAGGGUUAGGGCCUCGGAGCUUCUG5' ( -30.20[82.74%] )
>miR4404	|CL134.Contig111_All	|location[1209,1231]	| size 2952 gap 0 0%
5'CAUUCGUUGAAGACUGGCAUCCA3'
||||||||||||||||||||||x
3'AAAUGAAUAACCGCACCCGUUACCGUUUCCGUAAGCAACUUCUGACCGUAGGCUUCACAAAGGUUUGUAAAAUUAUGUUGAAA5' ( -42.20[100%] )
>miR4404	|CL222.Contig9_All	|location[1209,1231]	| size 1807 gap 0 0%
5'CAUUCGUUGAAGACUGGCAUCCA3'
||||||||||||||||||||||x
3'AAAUGAAUAACCGCACCCGUUACCGUUUCCGUAAGCAACUUCUGACCGUAGGCUUCACAAAGGUUUGUAAAAUUAUGUUGAAA5' ( -42.20[100%] )
>miR4404	|CL222.Contig39_All	|location[1209,1231]	| size 1850 gap 0 0%
5'CAUUCGUUGAAGACUGGCAUCCA3'
||||||||||||||||||||||x
3'AAAUGAAUAACCGCACCCGUUACCGUUUCCGUAAGCAACUUCUGACCGUAGGCUUCACAAAGGUUUGUAAAAUUAUGUUGAAA5' ( -42.20[100%] )
>miR4404	|CL222.Contig41_All	|location[598,620]	| size 1972 gap 0 0%
5'CAUUCGUUGAAGACUGGCAUCCA3'
||||||||||||||||||||||x
3'AAAUGAAUAACCGCACCCGUUACCGUUUCCGUAAGCAACUUCUGACCGUAGGCUUCACAAAGGUUUGUAAAAUUAUGUUGAAA5' ( -42.20[100%] )
>miR4404	|CL222.Contig62_All	|location[1209,1231]	| size 2952 gap 0 0%
5'CAUUCGUUGAAGACUGGCAUCCA3'
||||||||||||||||||||||x
3'AAAUGAAUAACCGCACCCGUUACCGUUUCCGUAAGCAACUUCUGACCGUAGGCUUCACAAAGGUUUGUAAAAUUAUGUUGAAA5' ( -42.20[100%] )
>miR4404	|CL222.Contig70_All	|location[1209,1231]	| size 2581 gap 0 0%
5'CAUUCGUUGAAGACUGGCAUCCA3'
||||||||||||||||||||||x
3'AAAUGAAUAACCGCACCCGUUACCGUUUCCGUAAGCAACUUCUGACCGUAGGCUUCACAAAGGUUUGUAAAAUUAUGUUGAAA5' ( -42.20[100%] )
>miR4404	|CL222.Contig71_All	|location[1209,1231]	| size 2617 gap 0 0%
5'CAUUCGUUGAAGACUGGCAUCCA3'
||||||||||||||||||||||x
3'AAAUGAAUAACCGCACCCGUUACCGUUUCCGUAAGCAACUUCUGACCGUAGGCUUCACAAAGGUUUGUAAAAUUAUGUUGAAA5' ( -42.20[100%] )
>miR4404	|CL222.Contig72_All	|location[1209,1231]	| size 1697 gap 0 0%
5'CAUUCGUUGAAGACUGGCAUCCA3'
||||||||||||||||||||||x
3'AAAUGAAUAACCGCACCCGUUACCGUUUCCGUAAGCAACUUCUGACCGUAGGCUUCACAAAGGUUUGUAAAAUUAUGUUGAAA5' ( -42.20[100%] )
>miR4404	|CL222.Contig73_All	|location[598,620]	| size 2005 gap 0 0%
5'CAUUCGUUGAAGACUGGCAUCCA3'
||||||||||||||||||||||x
3'AAAUGAAUAACCGCACCCGUUACCGUUUCCGUAAGCAACUUCUGACCGUAGGCUUCACAAAGGUUUGUAAAAUUAUGUUGAAA5' ( -42.20[100%] )
>miR4404	|CL222.Contig75_All	|location[1209,1231]	| size 2103 gap 0 0%
5'CAUUCGUUGAAGACUGGCAUCCA3'
||||||||||||||||||||||x
3'AAAUGAAUAACCGCACCCGUUACCGUUUCCGUAAGCAACUUCUGACCGUAGGCUUCACAAAGGUUUGUAAAAUUAUGUUGAAA5' ( -42.20[100%] )
>miR4404	|CL1957.Contig11_All	|location[1209,1231]	| size 1807 gap 0 0%
5'CAUUCGUUGAAGACUGGCAUCCA3'
||||||||||||||||||||||x
3'AAAUGAAUAACCGCACCCGUUACCGUUUCCGUAAGCAACUUCUGACCGUAGGCUUCACAAAGGUUUGUAAAAUUAUGUUGAAA5' ( -42.20[100%] )
>miR4404	|CL1957.Contig47_All	|location[1209,1231]	| size 1850 gap 0 0%
5'CAUUCGUUGAAGACUGGCAUCCA3'
||||||||||||||||||||||x
3'AAAUGAAUAACCGCACCCGUUACCGUUUCCGUAAGCAACUUCUGACCGUAGGCUUCACAAAGGUUUGUAAAAUUAUGUUGAAA5' ( -42.20[100%] )
>miR4404	|CL1957.Contig56_All	|location[598,620]	| size 1972 gap 0 0%
5'CAUUCGUUGAAGACUGGCAUCCA3'
||||||||||||||||||||||x
3'AAAUGAAUAACCGCACCCGUUACCGUUUCCGUAAGCAACUUCUGACCGUAGGCUUCACAAAGGUUUGUAAAAUUAUGUUGAAA5' ( -42.20[100%] )
>miR4404	|CL1957.Contig79_All	|location[1209,1231]	| size 2952 gap 0 0%
5'CAUUCGUUGAAGACUGGCAUCCA3'
||||||||||||||||||||||x
3'AAAUGAAUAACCGCACCCGUUACCGUUUCCGUAAGCAACUUCUGACCGUAGGCUUCACAAAGGUUUGUAAAAUUAUGUUGAAA5' ( -42.20[100%] )
>miR4404	|CL1957.Contig84_All	|location[1209,1231]	| size 2581 gap 0 0%
5'CAUUCGUUGAAGACUGGCAUCCA3'
||||||||||||||||||||||x
3'AAAUGAAUAACCGCACCCGUUACCGUUUCCGUAAGCAACUUCUGACCGUAGGCUUCACAAAGGUUUGUAAAAUUAUGUUGAAA5' ( -42.20[100%] )
>miR4404	|CL1957.Contig85_All	|location[1209,1231]	| size 2617 gap 0 0%
5'CAUUCGUUGAAGACUGGCAUCCA3'
||||||||||||||||||||||x
3'AAAUGAAUAACCGCACCCGUUACCGUUUCCGUAAGCAACUUCUGACCGUAGGCUUCACAAAGGUUUGUAAAAUUAUGUUGAAA5' ( -42.20[100%] )
>miR4404	|CL1957.Contig86_All	|location[1209,1231]	| size 1697 gap 0 0%
5'CAUUCGUUGAAGACUGGCAUCCA3'
||||||||||||||||||||||x
3'AAAUGAAUAACCGCACCCGUUACCGUUUCCGUAAGCAACUUCUGACCGUAGGCUUCACAAAGGUUUGUAAAAUUAUGUUGAAA5' ( -42.20[100%] )
>miR4404	|CL1957.Contig88_All	|location[598,620]	| size 2005 gap 0 0%
5'CAUUCGUUGAAGACUGGCAUCCA3'
||||||||||||||||||||||x
3'AAAUGAAUAACCGCACCCGUUACCGUUUCCGUAAGCAACUUCUGACCGUAGGCUUCACAAAGGUUUGUAAAAUUAUGUUGAAA5' ( -42.20[100%] )
>miR4404	|CL1957.Contig90_All	|location[1209,1231]	| size 2103 gap 0 0%
5'CAUUCGUUGAAGACUGGCAUCCA3'
||||||||||||||||||||||x
3'AAAUGAAUAACCGCACCCGUUACCGUUUCCGUAAGCAACUUCUGACCGUAGGCUUCACAAAGGUUUGUAAAAUUAUGUUGAAA5' ( -42.20[100%] )
>miR4404	|CL4760.Contig2_All	|location[6,28]	| size 681 gap 0 0%
5'CAUUCGUUGAAGACUGGCAUCCA3'
|||o||||||||||||||||||x
3'AAAUGAAGAACCGUACCCGUUACCGUUUCCGUAGGCAACUUCUGACCGUAGGCUUCAC5' ( -41.70[99.29%] )
>miR4404	|CL4760.Contig4_All	|location[30,52]	| size 273 gap 0 0%
5'CAUUCGUUGAAGACUGGCAUCCA3'
|||o||||||||||||||||||x
3'AAAUGAAGAACCGUACCCGUUACCAUUUCCGUAGGCAACUUCUGACCGUAGGCUUCAUAAAGGUUUGUAAAAUUAUGUUGAA5' ( -41.70[99.29%] )
>miR4404	|CL13705.Contig1_All	|location[16,38]	| size 220 gap 0 0%
5'CAUUCGUUGAAGACUGGCAUCCA3'
|||||||||||||x|||||o||x
3'AAAUGAAUAACCGCACCCGUAACCGUUUCCGUAAGCAACUUCUAACCGUGGGCUUCACAAAGGUUUGU5' ( -35.60[84.76%] )
>miR475	|Unigene46193_All	|location[22,45]	| size 224 gap 0 0%
5'AAUAUGGACCAUGUAAGAAGUAGA3'
x|||||||||||o||x|||o||||
3'UAAGUAGAUUUUUUACGGUUUAUUUAUCAAAUAUACCUGGUAUAUCCUUUAUCUAGGUCAGGAUGAGUAGCUUUG5' ( -29.90[77.06%] )
>miR482	|CL65.Contig15_All	|location[1212,1232]	| size 1489 gap 0 0%
5'AAUGGGUGGGAUUGGGAAGAC3'
x|||||||||||x||o||o||
3'AGUUUUGAAAUCGUAGCACGGGUAACAACCAUACCCACCCUAUCCUUUUUGCUGCAAUCGAUCUGAAAACAUACUGCUAGU5' ( -30.90[76.30%] )
>miR482	|CL65.Contig20_All	|location[327,347]	| size 411 gap 0 0%
5'AAUGGGUGGGAUUGGGAAGAC3'
x|||||||||||x||o||o||
3'AGUUUUAAAAUCAUAGCAACGAUAACAACCAUACCCACCCUACCCUUUUUGCUCAAAUCGAUCUGAAAACAUGUUACUAUU5' ( -30.90[76.30%] )
>miR482	|CL92.Contig101_All	|location[321,341]	| size 1158 gap 0 0%
5'AAUGGGUGGGAUUGGGAAGAC3'
x|||||||||||o||||||||
3'UGUAUGACGACUAUAGGAGUGAUAUAAGCCAUACCCACCCUAGCCCUUCUGUAGAAACCGGUUUGUACAGAUAUUCAAUGU5' ( -39.90[99.25%] )
>miR482	|CL615.Contig12_All	|location[72,92]	| size 753 gap 0 0%
5'AAUGGGUGGGAUUGGGAAGAC3'
|||||||||||||||||||||
3'UCUUUUUGAAUGCUAGUAAGGGCAACACCCUUACCCACCCUAACCCUUCUGGUGAAAUCGAUUCAACCGGAGACUCGGGAA5' ( -40.20[100.00%] )
>miR482	|CL4820.Contig4_All	|location[479,499]	| size 608 gap 0 0%
5'AAUGGGUGGGAUUGGGAAGAC3'
x|||oo||||||o||||||||
3'UGUGUGACGGCUGUAAGAGUGAUAAUACCCAUACUUACCCUAGCCCUUCUGUAGAAAUCGGUUUAUACAGAUGUUCAACGU5' ( -34.50[85.82%] )
>miR482	|CL4820.Contig8_All	|location[321,341]	| size 1158 gap 0 0%
5'AAUGGGUGGGAUUGGGAAGAC3'
x|||||||||||o||||||||
3'UGUAUGACGACUAUAGGAGUGAUAUAAGCCAUACCCACCCUAGCCCUUCUGUAGAAACCGGUUUGUACAGAUAUUCAAUGU5' ( -39.90[99.25%] )
>miR482	|CL8427.Contig2_All	|location[2216,2236]	| size 2600 gap 0 0%
5'AAUGGGUGGGAUUGGGAAGAC3'
|x||||||||||||o||||xx
3'AUUGCUCCUUUUUAGUUGUCAACUUUGUUGUAACCCACCCUAACUCUUCCAUUGACUAUCAGUCCUUUUUAGUUGCCACCU5' ( -33.00[80.88%] )
>miR482	|CL8427.Contig2_All	|location[2273,2293]	| size 2600 gap 0 0%
5'AAUGGGUGGGAUUGGGAAGAC3'
|x||||||||||||o||||xx
3'ACUCUUUGUUCUCGAGUCGUCCUCGCUACGUAACCCACCCUAACUCUUCCAUUAGUCAUUGCUCCUUUUUAGUUGUCAACU5' ( -33.00[80.88%] )
>miR482	|CL8427.Contig3_All	|location[2419,2439]	| size 5937 gap 0 0%
5'AAUGGGUGGGAUUGGGAAGAC3'
|x||||||||||||o||||xx
3'AUUGCUCCUUUUUAGUUGUCAACUUUGUUGUAACCCACCCUAACUCUUCCAUUGACUAUCAGUCCUUUUUAGUUGCCACCU5' ( -33.00[80.88%] )
>miR482	|CL8427.Contig3_All	|location[2476,2496]	| size 5937 gap 0 0%
5'AAUGGGUGGGAUUGGGAAGAC3'
|x||||||||||||o||||xx
3'ACUCUUUGUUCUCGAGUCGUCCUCGCUACGUAACCCACCCUAACUCUUCCAUUAGUCAUUGCUCCUUUUUAGUUGUCAACU5' ( -33.00[80.88%] )
>miR482	|CL8427.Contig5_All	|location[195,215]	| size 215 gap 0 0%
5'AAUGGGUGGGAUUGGGAAGAC3'
|x||||||||||||o||||xx
3'UAACCCACCCUAACUCUUCCAUUGGUCACUGCUCCUUUUUAGUUGUCAACU5' ( -33.00[82.29%] )
>miR482	|CL9958.Contig3_All	|location[145,165]	| size 507 gap 0 0%
5'AAUGGGUGGGAUUGGGAAGAC3'
|x|||||||||o||||||||x
3'ACUAUUACACAGGUAAAACGUAUUACACUGUAACCCACCCUGACCCUUCUCAACACCACUAUCCGUAGGCUUCUAACCACU5' ( -37.10[90.49%] )
>miR482	|Unigene47698_All	|location[178,198]	| size 201 gap 0 0%
5'AAUGGGUGGGAUUGGGAAGAC3'
|||||x|||||||||o|||||
3'CCCUUACCGACCCUAACCUUUCUGUAUAAACCAUCUGAUAUAGAAAUUCAGCGU5' ( -32.80[81.59%] )
>miR5049	|CL14145.Contig2_All	|location[195,218]	| size 270 gap 0 0%
5'AGAGGACAAUUAUUUUGGGACGGA3'
||||||||||||||x|||||||||
3'UCAACUUAUUUUUUCUGAAUUUUUUCAGUUUCUCCUGUUAAUAAUACCCUGCCUCCAUCAUAUAAAAUAAACACUCUGAUCAAU5' ( -37.80[91.97%] )
>miR5049	|Unigene48970_All	|location[135,158]	| size 207 gap 0 0%
5'AGAGGACAAUUAUUUUGGGACGGA3'
x||||||||||x||||||||||||
3'AGAAAAAGGAGUUGACAAAAAGAAUAAUAGACUCCUGUUAAGAAAACCCUGCCUACUUCAUUGGGUUUGUCUGAGCAUGUAUUC5' ( -37.40[89.26%] )
>miR5213	|CL92.Contig41_All	|location[341,361]	| size 628 gap 0 0%
5'UCGAGUGUCUUCACCUCUGAA3'
||||||||||||||||||o||
3'ACGUAUCAAGAACCUCUUUUGUUUCAACAUAGCUCACAGAAGUGGAGAUUUUGAGUUCUUGUUCAGUAUGAACUUCGAGAA5' ( -36.70[94.34%] )
>miR5213	|CL92.Contig65_All	|location[20,40]	| size 242 gap 0 0%
5'UCGAGUGUCUUCACCUCUGAA3'
x||||||||||x|||||||||
3'UCGAACUAUUUCUACCGGUUCUUUCAAAAACGCUCACAGAAAUGGAGACUUCGAAUUUUUUUGUAGUAUG5' ( -30.60[78.46%] )
>miR5213	|CL92.Contig93_All	|location[4,24]	| size 226 gap 0 0%
5'UCGAGUGUCUUCACCUCUGAA3'
x||||||||||||||||xo||
3'CCGUAAUAUUUCUACCGAUUGUUAUAAUACUGCUCACAGAAGUGGAGCUUUUGA5' ( -31.50[81.19%] )
>miR5213	|CL92.Contig143_All	|location[282,302]	| size 821 gap 0 0%
5'UCGAGUGUCUUCACCUCUGAA3'
||||||||||||||||||o||
3'UCGUCUUAUAUCUACCAGUUGUUUCAACAUAGCUCACAGAAGUGGAGAUUUUGAGUUCUUGUGUAGUAUGAACUUCGAGAG5' ( -36.70[94.34%] )
>miR5213	|CL92.Contig174_All	|location[99,119]	| size 429 gap 0 0%
5'UCGAGUGUCUUCACCUCUGAA3'
x||||||||||||||o|||||
3'UCGAACUAUUUCUACCGGUUGUUUCCAAAACGCUCACAGAAGUGGGGACUUCGAAUAUUUGUGUAGUAUGAAUUUGGAGAA5' ( -35.90[92.05%] )
>miR5213	|CL133.Contig49_All	|location[20,40]	| size 242 gap 0 0%
5'UCGAGUGUCUUCACCUCUGAA3'
x||||||||||x|||||||||
3'UCGAACUAUUUCUACCGGUUCUUUCAAAAACGCUCACAGAAAUGGAGACUUCGAAUUUUUUUGUAGUAUG5' ( -30.60[78.46%] )
>miR5213	|CL336.Contig6_All	|location[102,122]	| size 1637 gap 0 0%
5'UCGAGUGUCUUCACCUCUGAA3'
|||||||||||||||||||||
3'UCGAAGUUUUUCUACUAGAUGUUUUCACAAAGCUCACAGAAGUGGAGACUUCGAAUCCUUUUGAAACAUACAGGUAGGAGA5' ( -39.00[100.00%] )
>miR5213	|CL2868.Contig3_All	|location[501,521]	| size 591 gap 0 0%
5'UCGAGUGUCUUCACCUCUGAA3'
x||x|||||||||||o|||||
3'UCGUACUAUUUCUACUAGCUGUUUCAAAAAUGCCCACAGAAGUGGGGACUUCGAAUUUUUGUGCAGUAUGAAUUUGGAGAA5' ( -31.30[80.26%] )
>miR5213	|CL5429.Contig2_All	|location[233,253]	| size 347 gap 0 0%
5'UCGAGUGUCUUCACCUCUGAA3'
x|||||o||||||||o|||||
3'UCGAAGUACAUCUACUGAUCACUUCAACAACGCUCAUAGAAGUGGGGACUUUGAUUCUUUGUGCAGCAUAGCUUUUCAAAC5' ( -34.10[87.21%] )
>miR5213	|CL6687.Contig1_All	|location[293,313]	| size 811 gap 0 0%
5'UCGAGUGUCUUCACCUCUGAA3'
o|||o|x|||||||||||||x
3'UACGUGGGUUGAGGGUGUUACAGUGUUUGUGGCUUAAAGAAGUGGAGACUCGGCUGGAGUUGUUGAAAAGGGUGUUGAAGC5' ( -29.50[75.84%] )
>miR5213	|CL6687.Contig2_All	|location[148,168]	| size 416 gap 0 0%
5'UCGAGUGUCUUCACCUCUGAA3'
o|||o|x|||||||||||||x
3'UACGUGGGUUGAGGGUGUUACAGUGUUUGUGGCUUAAAGAAGUGGAGACUCGGCUGGAGUUGUUGAAAAGGGUGUUGAAGC5' ( -29.50[75.84%] )
>miR5213	|Unigene6766_All	|location[140,160]	| size 502 gap 0 0%
5'UCGAGUGUCUUCACCUCUGAA3'
x||||||||||||||||||||
3'UCGUAUCAUAUCUACUAGUUACUUACAAAACGCUCACAGAAGUGGAGACUUCGAGUUCUUUUGUAGUAUAAAGGAUUUCCU5' ( -36.80[94.36%] )
>miR5213	|Unigene11334_All	|location[32,52]	| size 1329 gap 0 0%
5'UCGAGUGUCUUCACCUCUGAA3'
x|||||o|||||x|||||o||
3'GGAUAGUAUUUCUACUAGACAUUUUCAAAGUGCUCAUAGAAGCGGAGAUUUCGAAUUUUUCUGUAGUAUGAAUUUCGAGAA5' ( -29.00[74.36%] )
>miR5231	|CL65.Contig16_All	|location[963,983]	| size 1281 gap 0 0%
5'UUAAGACAAGCAGAAAGCUCA3'
|||||||||||||||||x|||
3'CCCUAGUUCGUUGUUAUACGUUUGUUAACGAAUUCUGUUCGUCUUUCUAGUACCAUCGAAUCAGAUUCACGGCCUUCUUAU5' ( -28.20[81.03%] )
>miR5231	|CL65.Contig181_All	|location[38,58]	| size 495 gap 0 0%
5'UUAAGACAAGCAGAAAGCUCA3'
|||||||||||||||||x|||
3'CCCUAGUUCGUUGUCAUACGUUUAUUAACGAAUUCUGUUCGUCUUUCUAGUACCAUCGAAUGAGAUUCACGGUCUUCUUAU5' ( -28.20[81.03%] )
>miR5244	|CL298.Contig8_All	|location[943,963]	| size 2533 gap 0 0%
5'UACAUCAUGAGAUUGUUAGGU3'
|||||||||||||||xx||xo
3'UGGAGGUAUUAAAAGAUAUAGUCGUAGUAAAUGUAGUACUCUAACUUUCAGUAGGAGAUACAGAAGUAAGAGUAGUAGAAG5' ( -25.20[75.68%] )
>miR5244	|CL298.Contig26_All	|location[1180,1200]	| size 2505 gap 0 0%
5'UACAUCAUGAGAUUGUUAGGU3'
|||||||||||||||xx||xo
3'UGGAGGUAUUAAAAGAUAUAGUCGUAGUAAAUGUAGUACUCUAACUUUCAGUAGGAGAUACAGAAGUAAGAGUAGUAGAAG5' ( -25.20[75.68%] )
>miR5244	|Unigene35987_All	|location[260,280]	| size 498 gap 0 0%
5'UACAUCAUGAGAUUGUUAGGU3'
||||||||||||||||||||o
3'UCAGUCAGUUAGUCUACACCAAAUGACUUCAUGUAGUACUCUAACAAUCCGCCCAGCAACAACGGGUCAACUCCUGUGUAA5' ( -33.40[100%] )
>miR5248	|CL92.Contig9_All	|location[237,257]	| size 594 gap 0 0%
5'UUUUUAGUAGGCAUGCAUUUA3'
||||||||||||||||||||x
3'UAAACAAUCUGCUAUUCCUUCGUUAAACAGAAAAAUCAUCCGUACGUAAACCCUCUCUCUAAGGUUAACUUCCCAUGUUUC5' ( -29.70[98.67%] )
>miR5248	|CL92.Contig108_All	|location[78,98]	| size 626 gap 0 0%
5'UUUUUAGUAGGCAUGCAUUUA3'
|o||||||||||||||||||x
3'UAGACAAUAGCGGGUGCCUUAGUUAAACGGAGAAAUCAUCCGUACGUAAACCUUCUCUCUAAGGCCUACUUCCUAUGCUUG5' ( -29.80[99.00%] )
>miR5248	|CL92.Contig122_All	|location[510,530]	| size 1777 gap 0 0%
5'UUUUUAGUAGGCAUGCAUUUA3'
|o||||||||||||||||||x
3'UAAACAAUCUACUGUUCCUUCGUUACACAGAGAAAUCAUCCGUACGUAAACCCUCUCUCUAAGGUCAACUUCCCAUGUUUC5' ( -29.80[99.00%] )
>miR5248	|CL92.Contig124_All	|location[541,561]	| size 841 gap 0 0%
5'UUUUUAGUAGGCAUGCAUUUA3'
|o|||||||||x||||||||x
3'AAGAGAAUAGUCUUGUCCUUCGUUAAAGGGAGAAAUCAUCCAUACGUAAACCUUCUCUCUUAGGUCAAGUUCCUAUGCUUC5' ( -23.20[77.08%] )
>miR5248	|CL92.Contig125_All	|location[198,218]	| size 587 gap 0 0%
5'UUUUUAGUAGGCAUGCAUUUA3'
|o||||||||||||||||||x
3'AAGAGAAUAGUCUCGUCCUUCGUUAAAGGGAGAAAUCAUCCGUACGUAAACCUUCUCUCUUAGGUGAAGUUCCUAUGCUUC5' ( -29.80[99.00%] )
>miR5248	|CL92.Contig128_All	|location[1129,1149]	| size 2384 gap 0 0%
5'UUUUUAGUAGGCAUGCAUUUA3'
|o||||||||||||||||||x
3'UAAACAAUCUACUAUUCCUUCGUUACACAGAGAAAUCAUCCGUACGUAAACCCUCUCUCUAAGGUCAACUUCCCAUGUUUC5' ( -29.80[99.00%] )
>miR5248	|CL92.Contig132_All	|location[2133,2153]	| size 3160 gap 0 0%
5'UUUUUAGUAGGCAUGCAUUUA3'
|o||o||||||x||||||||x
3'UAGAUAAUAGUCAUCUUCUUAGACACACGGAGAAGUCAUCCAUACGUAAACCUUCUUUGUAGGGCUAACGGCCUAUGCUUC5' ( -23.30[77.41%] )
>miR5248	|CL92.Contig133_All	|location[161,181]	| size 1519 gap 0 0%
5'UUUUUAGUAGGCAUGCAUUUA3'
|o||||||||||||||||||x
3'AAGAGAAUAGUCUCUUCCUUCGUUAAAGGGAGAAAUCAUCCGUACGUAAACCUUCUCUCUAAGGCCUACUUCCUAUGCUUG5' ( -29.80[99.00%] )
>miR5248	|CL92.Contig160_All	|location[59,79]	| size 260 gap 0 0%
5'UUUUUAGUAGGCAUGCAUUUA3'
|o|||||o|||x||||||||x
3'AAGAGAAUAGUUUCGUCCUUCGUUAAUGGGAGAAAUCGUCCAUACGUAAACCUUCUCUCUUAGGUGAAUUUCUUAAGCUUC5' ( -23.20[77.08%] )
>miR5248	|CL133.Contig7_All	|location[237,257]	| size 594 gap 0 0%
5'UUUUUAGUAGGCAUGCAUUUA3'
||||||||||||||||||||x
3'UAAACAAUCUGCUAUUCCUUCGUUAAACAGAAAAAUCAUCCGUACGUAAACCCUCUCUCUAAGGUUAACUUCCCAUGUUUC5' ( -29.70[98.67%] )
>miR5248	|CL133.Contig80_All	|location[510,530]	| size 1777 gap 0 0%
5'UUUUUAGUAGGCAUGCAUUUA3'
|o||||||||||||||||||x
3'UAAACAAUCUACUGUUCCUUCGUUACACAGAGAAAUCAUCCGUACGUAAACCCUCUCUCUAAGGUCAACUUCCCAUGUUUC5' ( -29.80[99.00%] )
>miR5248	|CL133.Contig82_All	|location[541,561]	| size 841 gap 0 0%
5'UUUUUAGUAGGCAUGCAUUUA3'
|o|||||||||x||||||||x
3'AAGAGAAUAGUCUUGUCCUUCGUUAAAGGGAGAAAUCAUCCAUACGUAAACCUUCUCUCUUAGGUCAAGUUCCUAUGCUUC5' ( -23.20[77.08%] )
>miR5248	|CL133.Contig85_All	|location[1129,1149]	| size 2384 gap 0 0%
5'UUUUUAGUAGGCAUGCAUUUA3'
|o||||||||||||||||||x
3'UAAACAAUCUACUAUUCCUUCGUUACACAGAGAAAUCAUCCGUACGUAAACCCUCUCUCUAAGGUCAACUUCCCAUGUUUC5' ( -29.80[99.00%] )
>miR5248	|CL133.Contig88_All	|location[2133,2153]	| size 3160 gap 0 0%
5'UUUUUAGUAGGCAUGCAUUUA3'
|o||o||||||x||||||||x
3'UAGAUAAUAGUCAUCUUCUUAGACACACGGAGAAGUCAUCCAUACGUAAACCUUCUUUGUAGGGCUAACGGCCUAUGCUUC5' ( -23.30[77.41%] )
>miR5248	|CL133.Contig89_All	|location[161,181]	| size 1519 gap 0 0%
5'UUUUUAGUAGGCAUGCAUUUA3'
|o||||||||||||||||||x
3'AAGAGAAUAGUCUCUUCCUUCGUUAAAGGGAGAAAUCAUCCGUACGUAAACCUUCUCUCUAAGGCCUACUUCCUAUGCUUG5' ( -29.80[99.00%] )
>miR5248	|CL336.Contig3_All	|location[26,46]	| size 1130 gap 0 0%
5'UUUUUAGUAGGCAUGCAUUUA3'
||||o||o||||||||x|||x
3'GACGAGAUGCGUACCUAGUUCGACAACUUGAAAAGUCGUCCGUACGAAAAGCUUUUUUAUCAGGAGGUCUUCCCAU5' ( -26.20[87.04%] )
>miR5248	|CL336.Contig7_All	|location[526,546]	| size 1664 gap 0 0%
5'UUUUUAGUAGGCAUGCAUUUA3'
|o||o|||||||||||x|||x
3'GGGAAAAUGCAUACCUGGUUCGACAACUCGAGAAGUCAUCCGUACGAAAAGCCUUUUUGUUUGGAGGUCUUCCCAUGUAUC5' ( -26.30[87.38%] )
>miR5248	|CL1820.Contig1_All	|location[198,218]	| size 587 gap 0 0%
5'UUUUUAGUAGGCAUGCAUUUA3'
|o||||||||||||||||||x
3'AAGAGAAUAGUCUCGUCCUUCGUUAAAGGGAGAAAUCAUCCGUACGUAAACCUUCUCUCUUAGGUGAAGUUCCUAUGCUUC5' ( -29.80[99.00%] )
>miR5248	|CL2370.Contig2_All	|location[78,98]	| size 626 gap 0 0%
5'UUUUUAGUAGGCAUGCAUUUA3'
|o||||||||||||||||||x
3'UAGACAAUAGCGGGUGCCUUAGUUAAACGGAGAAAUCAUCCGUACGUAAACCUUCUCUCUAAGGCCUACUUCCUAUGCUUG5' ( -29.80[99.00%] )
>miR5248	|CL9961.Contig2_All	|location[67,87]	| size 265 gap 0 0%
5'UUUUUAGUAGGCAUGCAUUUA3'
|o|||||||||x|||||||||
3'UUGACAAUUUUGCUGCUCUUCGAUACUGAGAGAAAUCAUCCAUACGUAAAUUCCGUUUAAAGGGUGGGUUUUGUAUACUCC5' ( -23.70[78.48%] )
>miR5248	|Unigene19604_All	|location[796,816]	| size 2907 gap 0 0%
5'UUUUUAGUAGGCAUGCAUUUA3'
o|||||||x|||||||||||x
3'AAUCUUCGUCUCUCUUAUUACCUAAUAUCAGAAAAUCAACCGUACGUAAAAGCACUACUAUUAUGACCACUGUUUUAUCCA5' ( -24.90[82.45%] )
>miR5257	|CL10340.Contig9_All	|location[1163,1184]	| size 1631 gap 0 0%
5'UACAAGUAGAUACCUUUGUUCU3'
|x|||||||||x||o|||o|||
3'UAUCACACUUGGUUCAGGGCCCAGGUGGUCAAGUUCAUCUAAGGGAACGAGAACAUCCUGUAUUCGGGUUAGUUCUUCCAUU5' ( -27.00[79.88%] )
>miR5257	|CL13338.Contig8_All	|location[1163,1184]	| size 1631 gap 0 0%
5'UACAAGUAGAUACCUUUGUUCU3'
|x|||||||||x||o|||o|||
3'UAUCACACUUGGUUCAGGGCCCAGGUGGUCAAGUUCAUCUAAGGGAACGAGAACAUCCUGUAUUCGGGUUAGUUCUUCCAUU5' ( -27.00[79.88%] )
>miR5261	|CL15895.Contig3_All	|location[2908,2929]	| size 3029 gap 0 0%
5'UUCACUUGUAGAAGCUUUGGCU3'
|x|||o||||||||x|o|||||
3'GGCAUCGGAAAAAAAGUGCCCAUGUAACCGAUGUGGACAUCUUCCAGACCGACGUGGUCUACACUAAGAUAGUGACCCACGU5' ( -28.20[74.41%] )
>miR5261	|Unigene18120_All	|location[198,219]	| size 555 gap 0 0%
5'UUCACUUGUAGAAGCUUUGGCU3'
||||||||||||||||||||||
3'CAAAACUCCAAGUAAAACCCCAACUUAUAAAAGUGAACAUCUUCGAAACCGAGCGAAUAAGAGAAUUCAAAGUAAAAGAUAG5' ( -38.00[100.00%] )
>miR5293	|CL3019.Contig1_All	|location[1010,1033]	| size 3227 gap 0 0%
5'AGAGGUAAGAAGUGGAAAAGAAGA3'
|||||o|x|||o||||||||||o|
3'ACCUCAAUCGUUACGUUCUUGUUCAAUCUCUCUCCGUCCUUUACCUUUUCUUUUACGUUUUUGAUUAUUUUUGUUACCUAGUGA5' ( -30.70[77.33%] )
>miR5293	|CL3019.Contig2_All	|location[929,952]	| size 3146 gap 0 0%
5'AGAGGUAAGAAGUGGAAAAGAAGA3'
|||||o|x|||o||||||||||o|
3'ACCUCAAUCGUUACGUUCUUGUUCAAUCUCUCUCCGUCCUUUACCUUUUCUUUUACGUUUUUGAUUAUUUUUGUUACCUAGUGA5' ( -30.70[77.33%] )
>miR5293	|CL3019.Contig4_All	|location[927,950]	| size 3133 gap 0 0%
5'AGAGGUAAGAAGUGGAAAAGAAGA3'
|||||o|x|||o||||||||||o|
3'ACCUCAAUCGUUACGUUCUUGUUCAAUCUCUCUCCGUCCUUUACCUUUUCUUUUACGUUUUUGAUUAUUUUUGUUACCUAGUGA5' ( -30.70[77.33%] )
>miR5293	|CL3019.Contig5_All	|location[927,950]	| size 3132 gap 0 0%
5'AGAGGUAAGAAGUGGAAAAGAAGA3'
|||||o|x|||o||||||||||o|
3'ACCUCAAUCGUUACGUUCUUGUUCAAUCUCUCUCCGUCCUUUACCUUUUCUUUUACGUUUUUGAUUAUUUUUGUUACCUAGUGA5' ( -30.70[77.33%] )
>miR5293	|CL3019.Contig6_All	|location[1010,1033]	| size 3215 gap 0 0%
5'AGAGGUAAGAAGUGGAAAAGAAGA3'
|||||o|x|||o||||||||||o|
3'ACCUCAAUCGUUACGUUCUUGUUCAAUCUCUCUCCGUCCUUUACCUUUUCUUUUACGUUUUUGAUUAUUUUUGUUACCUAGUGA5' ( -30.70[77.33%] )
>miR5293	|CL3019.Contig15_All	|location[999,1022]	| size 3302 gap 0 0%
5'AGAGGUAAGAAGUGGAAAAGAAGA3'
|||||o|x|||o||||||||||o|
3'ACCUCAAUCGUUACGUUCUUGUUCAAUCUCUCUCCGUCCUUUACCUUUUCUUUUACGUUUUUGAUUAUUUUUGUUACCUAGUGA5' ( -30.70[77.33%] )
>miR5293	|CL7158.Contig3_All	|location[219,242]	| size 326 gap 0 0%
5'AGAGGUAAGAAGUGGAAAAGAAGA3'
||||||||||||||||||||||||
3'AUAACUCUUUCUCUACAUCCCCAACACUCUUCUCCAUUCUUCACCUUUUCUUCUCUAUUUAAUACAGACGUACCAUCUUCUCCU5' ( -39.50[100.00%] )
>miR5293	|CL7158.Contig4_All	|location[1251,1274]	| size 1422 gap 0 0%
5'AGAGGUAAGAAGUGGAAAAGAAGA3'
||||||||||||||||||||||||
3'AUAACUCUUUCUCUACAUCCCCAACACUCUUCUCCAUUCUUCACCUUUUCUUCUCUAUUUAAUACAGACGUACCAUCUUCUCCU5' ( -39.50[100.00%] )
>miR5338	|CL17.Contig18_All	|location[1268,1288]	| size 1572 gap 0 0%
5'UCAAGCUCUCAGUUGGAUGUU3'
|||||||||||||x||x||||
3'UCUUGUACAGAAUGCUCUUUGAAGUUUCUAAGUUCGAGAGUCACCCAACAAUAAAUCUACCAGCGACCGACGUGUCUAAAG5' ( -28.50[76.61%] )
>miR5338	|CL17.Contig25_All	|location[537,557]	| size 2216 gap 0 0%
5'UCAAGCUCUCAGUUGGAUGUU3'
|||||||||||||x||x||||
3'UUUUGUAUAGAAUACUCUUUGAAGUUUCUAAGUUCGAGAGUCACCCAACAAUAAAUCUACCAGCGACCGACGUGUCUAAAG5' ( -28.50[76.61%] )
>miR5338	|CL68.Contig12_All	|location[1268,1288]	| size 1572 gap 0 0%
5'UCAAGCUCUCAGUUGGAUGUU3'
|||||||||||||x||x||||
3'UCUUGUACAGAAUGCUCUUUGAAGUUUCUAAGUUCGAGAGUCACCCAACAAUAAAUCUACCAGCGACCGACGUGUCUAAAG5' ( -28.50[76.61%] )
>miR5338	|CL68.Contig17_All	|location[537,557]	| size 2216 gap 0 0%
5'UCAAGCUCUCAGUUGGAUGUU3'
|||||||||||||x||x||||
3'UUUUGUAUAGAAUACUCUUUGAAGUUUCUAAGUUCGAGAGUCACCCAACAAUAAAUCUACCAGCGACCGACGUGUCUAAAG5' ( -28.50[76.61%] )
>miR535	|CL92.Contig3_All	|location[201,221]	| size 474 gap 0 0%
5'UUACGACAAGAGAUGAGCACG3'
|x||o||x|||||||||||||
3'UAACCAAGUUCGGUCCUUCAUGUUAAUAGUAUUGUUGGUCUCUACUCGUGCACGACGCACGUGUGCCUCACUUGAGCUAAG5' ( -29.00[76.92%] )
>miR535	|CL92.Contig13_All	|location[1025,1045]	| size 1099 gap 0 0%
5'UUACGACAAGAGAUGAGCACG3'
||||x||||||||||||||xx
3'UGACCAAAUUUCGCCCUUCAUCUUAGUAGUAAUGGUGUUCUCUACUCGUUGACAACAAACGGGUGCCUCACUUGCUUAAGC5' ( -29.10[77.19%] )
>miR535	|CL92.Contig14_All	|location[428,448]	| size 1059 gap 0 0%
5'UUACGACAAGAGAUGAGCACG3'
||||x||||||||||||||x|
3'CGACCAAAUUUAGUCCUUCGUCUUAAUAGUAAUGGUGUUCUCUACUCGUUCACGACUCUCGGGUGCCUCACUUCAAGCAAG5' ( -29.00[76.92%] )
>miR535	|CL92.Contig15_All	|location[282,302]	| size 603 gap 0 0%
5'UUACGACAAGAGAUGAGCACG3'
||||x||||||||||||||x|
3'UGACCAAAUUUAGCCCUUCGUCUUAAUAGUAAUGGUGUUCUCUACUCGUUCACAACAAUCGGGUGGCCCACUUGAAGCAAG5' ( -29.00[76.92%] )
>miR535	|CL92.Contig51_All	|location[143,163]	| size 417 gap 0 0%
5'UUACGACAAGAGAUGAGCACG3'
||||o||||||||||||||x|
3'UAAUAAAGUUCAGACCUUCAGCGUAAUAAUAAUGUUGUUCUCUACUCGUCCACGAUCAUAGUGUGCCUCACUCGAACUAUA5' ( -30.60[81.17%] )
>miR535	|CL92.Contig79_All	|location[567,587]	| size 729 gap 0 0%
5'UUACGACAAGAGAUGAGCACG3'
||||o||||||||||||||x|
3'UAAUAAAAUUCAGGCCUUCAGCGUAAUAAUAAUGUUGUUCUCUACUCGUCCACGAUCAUAGUGUGCCUCACUCGAACUAUA5' ( -30.60[81.17%] )
>miR535	|CL92.Contig98_All	|location[216,236]	| size 297 gap 0 0%
5'UUACGACAAGAGAUGAGCACG3'
||||ox|||||||||||||||
3'UAACCAAAUUCGACCCUUCAUAUUAAUAGUAAUGUCGUUCUCUACUCGUGCAGGAUCAAAGUGUGUUUCACUUACAAUAAG5' ( -31.00[82.23%] )
>miR535	|CL92.Contig125_All	|location[288,308]	| size 587 gap 0 0%
5'UUACGACAAGAGAUGAGCACG3'
||||o||||||||||||||x|
3'UCACCAAAUUCGGUCCUUCAUCUUAAGAGUAAUGUUGUUCUCUACUCGUUCAUAACCAUCGUGUGUCUCACUUGCACUAAG5' ( -30.70[81.43%] )
>miR535	|CL92.Contig129_All	|location[455,475]	| size 1061 gap 0 0%
5'UUACGACAAGAGAUGAGCACG3'
||||o||||||||||||||x|
3'UAACCAAAUUCGGUCCUUCAUCUUAGUAUUAAUGUUGUUCUCUACUCGUUCAUGACCAUCGGGUGGCUCACUCGAACUAAG5' ( -30.70[81.43%] )
>miR535	|CL92.Contig132_All	|location[2223,2243]	| size 3160 gap 0 0%
5'UUACGACAAGAGAUGAGCACG3'
|o||o|||||||||||o||x|
3'UGACCAAACUUGGUCCUUCGUCUUAAUAGUAGUGUUGUUCUCUACUUGUUCACAACGCCCGUGUGGCUCACCUGUAGUAAG5' ( -28.40[75.33%] )
>miR535	|CL92.Contig133_All	|location[251,271]	| size 1519 gap 0 0%
5'UUACGACAAGAGAUGAGCACG3'
||||o||||||||||||||x|
3'UAACCAAAUUCAGCCCUUCAUCUUAGUAUUAAUGUUGUUCUCUACUCGUUCAUAACCAUCGUGUGGCUCACCUGCACUAAG5' ( -30.70[81.43%] )
>miR535	|CL92.Contig134_All	|location[157,177]	| size 482 gap 0 0%
5'UUACGACAAGAGAUGAGCACG3'
||||o||||||||||||||x|
3'UAACCAAAUUCGGCCCUUCAUCUUAGUAUUAAUGUUGUUCUCUACUCGUUCAUGACCAUCGGGUGGCUCACUCGAACUAAG5' ( -30.70[81.43%] )
>miR535	|CL92.Contig160_All	|location[149,169]	| size 260 gap 0 0%
5'UUACGACAAGAGAUGAGCACG3'
||||o||||||||||||||x|
3'UGACCAAAUUCUUCCCUUCAUCUUAAUAGCAAUGUUGUUCUCUACUCGUUCAUAACCAUCGUGUGGCUCACCUGCACUAAG5' ( -30.60[81.38%] )
>miR535	|CL133.Contig10_All	|location[1025,1045]	| size 1099 gap 0 0%
5'UUACGACAAGAGAUGAGCACG3'
||||x||||||||||||||xx
3'UGACCAAAUUUCGCCCUUCAUCUUAGUAGUAAUGGUGUUCUCUACUCGUUGACAACAAACGGGUGCCUCACUUGCUUAAGC5' ( -29.10[77.19%] )
>miR535	|CL133.Contig86_All	|location[455,475]	| size 1061 gap 0 0%
5'UUACGACAAGAGAUGAGCACG3'
||||o||||||||||||||x|
3'UAACCAAAUUCGGUCCUUCAUCUUAGUAUUAAUGUUGUUCUCUACUCGUUCAUGACCAUCGGGUGGCUCACUCGAACUAAG5' ( -30.70[81.43%] )
>miR535	|CL133.Contig88_All	|location[2223,2243]	| size 3160 gap 0 0%
5'UUACGACAAGAGAUGAGCACG3'
|o||o|||||||||||o||x|
3'UGACCAAACUUGGUCCUUCGUCUUAAUAGUAGUGUUGUUCUCUACUUGUUCACAACGCCCGUGUGGCUCACCUGUAGUAAG5' ( -28.40[75.33%] )
>miR535	|CL133.Contig89_All	|location[251,271]	| size 1519 gap 0 0%
5'UUACGACAAGAGAUGAGCACG3'
||||o||||||||||||||x|
3'UAACCAAAUUCAGCCCUUCAUCUUAGUAUUAAUGUUGUUCUCUACUCGUUCAUAACCAUCGUGUGGCUCACCUGCACUAAG5' ( -30.70[81.43%] )
>miR535	|CL133.Contig90_All	|location[157,177]	| size 482 gap 0 0%
5'UUACGACAAGAGAUGAGCACG3'
||||o||||||||||||||x|
3'UAACCAAAUUCGGCCCUUCAUCUUAGUAUUAAUGUUGUUCUCUACUCGUUCAUGACCAUCGGGUGGCUCACUCGAACUAAG5' ( -30.70[81.43%] )
>miR535	|CL1820.Contig1_All	|location[288,308]	| size 587 gap 0 0%
5'UUACGACAAGAGAUGAGCACG3'
||||o||||||||||||||x|
3'UCACCAAAUUCGGUCCUUCAUCUUAAGAGUAAUGUUGUUCUCUACUCGUUCAUAACCAUCGUGUGUCUCACUUGCACUAAG5' ( -30.70[81.43%] )
>miR535	|CL12383.Contig2_All	|location[2162,2182]	| size 3540 gap 0 0%
5'UUACGACAAGAGAUGAGCACG3'
||||o||||||||o|||||x|
3'UAACCAAACCAUUUCCUUCAUAUUAGUAUUAAUGUUGUUCUCUGCUCGUACAUGAUUAACCCGUACCCCAUCCGACAUUCU5' ( -30.40[80.64%] )
>miR535	|CL12383.Contig3_All	|location[2279,2299]	| size 4728 gap 0 0%
5'UUACGACAAGAGAUGAGCACG3'
||||o||||||||o|||||x|
3'UAACCAAACCAUUUCCUUCAUAUUAGUAUUAAUGUUGUUCUCUGCUCGUACAUGAUUAACCCGUACCCCAUCUGCUAUUCU5' ( -30.40[80.64%] )
>miR5369	|CL92.Contig19_All	|location[159,179]	| size 362 gap 0 0%
5'UGAUGAAAAGGAGGAUGUGCG3'
|||||x|||||||||||||x|
3'CGUAACUUCAUUCGUCACAAAGACCGUCAUACUACGUUUCCUCCUACACACCAUCUUUCUAUGAGCAACAGGAUCUACUGC5' ( -28.40[74.74%] )
>miR5369	|CL92.Contig114_All	|location[229,249]	| size 449 gap 0 0%
5'UGAUGAAAAGGAGGAUGUGCG3'
||||||||||||||||||xx|
3'GAAAUCUAUCACAAUUACUACCCUUUCUGUACUACUUUUCCUCCUACAAACCAUUUUUCUAAAGUUCAUUUGUUAUAACAA5' ( -30.30[79.74%] )
>miR5369	|CL92.Contig125_All	|location[411,431]	| size 587 gap 0 0%
5'UGAUGAAAAGGAGGAUGUGCG3'
|||||||||||||||||||||
3'GAGAUCUAUCACAAUUACUACCCUUUUUGUACUACUUUUCCUCCUACACGCCAUAUUUCCAAGAAGAACAAGAUCUACUAC5' ( -38.00[100.00%] )
>miR5369	|CL92.Contig177_All	|location[2,22]	| size 204 gap 0 0%
5'UGAUGAAAAGGAGGAUGUGCG3'
||||||||||||||||||||o
3'GACACUUACCACAAAAACUACCCUUUUCGUACUACUUUUCCUCCUACACGUG5' ( -37.00[97.63%] )
>miR5369	|CL133.Contig15_All	|location[159,179]	| size 362 gap 0 0%
5'UGAUGAAAAGGAGGAUGUGCG3'
|||||x|||||||||||||x|
3'CGUAACUUCAUUCGUCACAAAGACCGUCAUACUACGUUUCCUCCUACACACCAUCUUUCUAUGAGCAACAGGAUCUACUGC5' ( -28.40[74.74%] )
>miR5369	|CL133.Contig73_All	|location[229,249]	| size 449 gap 0 0%
5'UGAUGAAAAGGAGGAUGUGCG3'
||||||||||||||||||xx|
3'GAAAUCUAUCACAAUUACUACCCUUUCUGUACUACUUUUCCUCCUACAAACCAUUUUUCUAAAGUUCAUUUGUUAUAACAA5' ( -30.30[79.74%] )
>miR5369	|CL133.Contig116_All	|location[2,22]	| size 204 gap 0 0%
5'UGAUGAAAAGGAGGAUGUGCG3'
||||||||||||||||||||o
3'GACACUUACCACAAAAACUACCCUUUUCGUACUACUUUUCCUCCUACACGUG5' ( -37.00[97.63%] )
>miR5369	|CL1820.Contig1_All	|location[411,431]	| size 587 gap 0 0%
5'UGAUGAAAAGGAGGAUGUGCG3'
|||||||||||||||||||||
3'GAGAUCUAUCACAAUUACUACCCUUUUUGUACUACUUUUCCUCCUACACGCCAUAUUUCCAAGAAGAACAAGAUCUACUAC5' ( -38.00[100.00%] )
>miR5369	|CL4526.Contig1_All	|location[984,1004]	| size 2563 gap 0 0%
5'UGAUGAAAAGGAGGAUGUGCG3'
||||||||||||||||||xxx
3'CGAAUUAUAAGGAGAAGUUGAUAGGGAAAGACUACUUUUCCUCCUACAACGUUACCGGUUUUGAGGCACCCUCUAGUAUGG5' ( -33.40[87.89%] )
>miR5369	|CL4526.Contig5_All	|location[984,1004]	| size 2306 gap 0 0%
5'UGAUGAAAAGGAGGAUGUGCG3'
||||||||||||||||||xxx
3'CGAAUUAUAAGGAGAAGUUGAUAGGGAAAGACUACUUUUCCUCCUACAACGUUACCGGUUUUGAGGCACCCUCUAGUAUGG5' ( -33.40[87.89%] )
>miR5369	|CL17964.Contig1_All	|location[360,380]	| size 609 gap 0 0%
5'UGAUGAAAAGGAGGAUGUGCG3'
|||||||x||||||||||||x
3'UUUUCCAUUUUUUCUUCUAUGUUAACGACGACUACUUCUCCUCCUACACGACAGAAACCCUUAUUCGGCCGGCUAUAGUCU5' ( -33.90[88.74%] )
>miR5369	|CL17964.Contig2_All	|location[499,519]	| size 693 gap 0 0%
5'UGAUGAAAAGGAGGAUGUGCG3'
|||||||x||||||||||||x
3'UUUUCCAUUUUUUCUUCUCUGUUAACGACGACUACUUCUCCUCCUACACGACAGAAACCCUUAUUCGGCUGGCUAUAGUCU5' ( -33.90[88.74%] )
>miR5376	|CL217.Contig50_All	|location[544,564]	| size 775 gap 0 0%
5'UGAAGAUUUGAAGGAUUUGAA3'
|||||||||||||||||||||
3'AUUUGUUUAUUAAUUUCGCAAUACACCGGGACUUCUAAACUUCCUAAACUUCAACCUACUCUACAGUAACCUACUAAACGU5' ( -30.10[100.00%] )
>miR5376	|CL217.Contig243_All	|location[153,173]	| size 201 gap 0 0%
5'UGAAGAUUUGAAGGAUUUGAA3'
x||||||||||||||||||||
3'UUGUUUAUUAAUUUCGAUAUACACAGGGUCUUCUAAACUUCCUAAACUUCAACCUACUCUACAGUAACCUACUAAACCU5' ( -28.90[96.01%] )
>miR5376	|CL821.Contig15_All	|location[686,706]	| size 748 gap 0 0%
5'UGAAGAUUUGAAGGAUUUGAA3'
x||||||||||x|||||||xx
3'AUUAGUUUUGACUAAUCCAAAUAAUAAAAUUCUUCUAAACUACCUAAACAAAUUCAAGUUUGCUUAGACUUCCGGCCACCA5' ( -23.50[78.07%] )
>miR5376	|CL848.Contig10_All	|location[544,564]	| size 775 gap 0 0%
5'UGAAGAUUUGAAGGAUUUGAA3'
|||||||||||||||||||||
3'AUUUGUUUAUUAAUUUCGCAAUACACCGGGACUUCUAAACUUCCUAAACUUCAACCUACUCUACAGUAACCUACUAAACGU5' ( -30.10[100.00%] )
>miR5376	|CL848.Contig32_All	|location[153,173]	| size 201 gap 0 0%
5'UGAAGAUUUGAAGGAUUUGAA3'
x||||||||||||||||||||
3'UUGUUUAUUAAUUUCGAUAUACACAGGGUCUUCUAAACUUCCUAAACUUCAACCUACUCUACAGUAACCUACUAAACCU5' ( -28.90[96.01%] )
>miR5376	|CL2015.Contig6_All	|location[686,706]	| size 748 gap 0 0%
5'UGAAGAUUUGAAGGAUUUGAA3'
x||||||||||x|||||||xx
3'AUUAGUUUUGACUAAUCCAAAUAAUAAAAUUCUUCUAAACUACCUAAACAAAUUCAAGUUUGCUUAGACUUCCGGCCACCA5' ( -23.50[78.07%] )
>miR5376	|CL9223.Contig1_All	|location[124,144]	| size 1028 gap 0 0%
5'UGAAGAUUUGAAGGAUUUGAA3'
|o||||x||||||||||||x|
3'UAAUUAGUACUACGGUAGCUUCUGCUAAGUAUUUCUCAACUUCCUAAACGUUUUCCUAGGAGGAUUGAGUACGCCAUGUCG5' ( -22.40[74.67%] )
>miR5376	|CL9223.Contig2_All	|location[124,144]	| size 658 gap 0 0%
5'UGAAGAUUUGAAGGAUUUGAA3'
|o||||x||||||||||||x|
3'UAAUUAUUACUACGGUAGUUUCUGCUAAGUAUUUCUCAACUUCCUAAACGUUUUCCUAGGAGGAUUGAGUACGCCAUGUCG5' ( -22.40[74.67%] )
>miR5376	|CL17352.Contig2_All	|location[406,426]	| size 2931 gap 0 0%
5'UGAAGAUUUGAAGGAUUUGAA3'
x|||x|o||||||||o|||||
3'CUUCACCUAGUCGUGGAUCUCUUUACGGCUUCUUGUGAACUUCCUGAACUUUGUGUAGUCCAAGUUCAGUUUCCUUACCAU5' ( -24.90[83.00%] )
>miR5376	|Unigene3504_All	|location[91,111]	| size 642 gap 0 0%
5'UGAAGAUUUGAAGGAUUUGAA3'
|||||xox|||||||o|||||
3'CGUCCGGGUUCAUUCAUACCAGGAUCGUCUACUUCGGCACUUCCUGAACUUAUCUUUCACCCACAUUUAAAACAAUAAAUC5' ( -23.20[77.08%] )
>miR5376	|Unigene37952_All	|location[233,253]	| size 486 gap 0 0%
5'UGAAGAUUUGAAGGAUUUGAA3'
|||||||xx||||||||oo||
3'UGUGAUAGUCAAUAAUCUCUUCACCAGUUUACUUCUAUUCUUCCUAAGUUUAAGUUCACCUCGUUUUUCCUUAUUCCGACG5' ( -23.40[77.74%] )
>miR5376	|Unigene44693_All	|location[98,118]	| size 289 gap 0 0%
5'UGAAGAUUUGAAGGAUUUGAA3'
||||o|||||||||xo|||||
3'ACUAAUACUAUCCAUGUGCGUCACCUAGAAACUUUUAAACUUCCAGAACUUAUCUUGCUGACAAGUAGAAGUACACCCGUU5' ( -22.80[75.25%] )
>miR5503	|CL92.Contig5_All	|location[192,212]	| size 213 gap 0 0%
5'UUUGGACUUUCAGCAGGCAUU3'
|||||||x||||o|||||||x
3'GAAACCUGUAAGUUGUCCGUAUGCCUCAAGCUGGUUUAGUCAUGUGAAAACC5' ( -29.30[79.62%] )
>miR5503	|CL92.Contig20_All	|location[202,222]	| size 354 gap 0 0%
5'UUUGGACUUUCAGCAGGCAUU3'
|||||||x||||||x|||||x
3'GAAUUUUUUGACUCCAGCUCCAAGUGUUCGAAACCUGUAAGUCGCCCGUACACUUCAAACUGGUAUAAUUAUGUCGACAAC5' ( -27.20[74.11%] )
>miR5503	|CL92.Contig159_All	|location[54,74]	| size 292 gap 0 0%
5'UUUGGACUUUCAGCAGGCAUU3'
|o||||||||||||||||||x
3'CUUGAAAGCACCUCCAACUCUCUAGACUCAAGACCUGAAAGUCGUCCGUACACAUUAGAAAGGUUAGGUUUUGUUGAGAAC5' ( -36.00[98.09%] )
>miR5503	|CL133.Contig12_All	|location[99,119]	| size 276 gap 0 0%
5'UUUGGACUUUCAGCAGGCAUU3'
|||oo||||||||||||||||
3'AAACUUAGUAACUCCAACUCUAUAAGCUCGAAAUUUGAAAGUCGUCCGUAAACUUCAAGAUGGUUGAGUCAUGUCGUAAGC5' ( -31.70[86.38%] )
>miR5503	|CL133.Contig12_All	|location[231,251]	| size 276 gap 0 0%
5'UUUGGACUUUCAGCAGGCAUU3'
|||||||||||x||x||||||
3'CUUGUACUACAAUUCUAUAGGCUCGAAACCUGAAAGCCGCCCGUAAACUUCAAGAUGUUCUAGUGGCGUUGUAACC5' ( -27.50[74.93%] )
>miR5503	|CL133.Contig41_All	|location[191,211]	| size 332 gap 0 0%
5'UUUGGACUUUCAGCAGGCAUU3'
|||||||||||||||||||||
3'AAACUUACUAACUCCAUCUCUAUAACCUCGAAACCUGAAAGUCGUCCGUAAACUUCAAGGUGGUUUAGUAAUGUCGGAAGC5' ( -36.70[100.00%] )
>miR5503	|CL133.Contig108_All	|location[81,101]	| size 351 gap 0 0%
5'UUUGGACUUUCAGCAGGCAUU3'
|||||||||||||||||||||
3'AAACUUACUGAGUCCAGCUGGAGAAGCUCGAAACCUGAAAGUCGUCCGUAAACUUUAAGAUGGUUUAGUAAUGUCGAAAAU5' ( -36.70[100.00%] )
>miR5503	|CL1262.Contig6_All	|location[99,119]	| size 276 gap 0 0%
5'UUUGGACUUUCAGCAGGCAUU3'
|||oo||||||||||||||||
3'AAACUUAGUAACUCCAACUCUAUAAGCUCGAAAUUUGAAAGUCGUCCGUAAACUUCAAGAUGGUUGAGUCAUGUCGUAAGC5' ( -31.70[86.38%] )
>miR5503	|CL1262.Contig6_All	|location[231,251]	| size 276 gap 0 0%
5'UUUGGACUUUCAGCAGGCAUU3'
|||||||||||x||x||||||
3'CUUGUACUACAAUUCUAUAGGCUCGAAACCUGAAAGCCGCCCGUAAACUUCAAGAUGUUCUAGUGGCGUUGUAACC5' ( -27.50[74.93%] )
>miR5503	|CL1262.Contig21_All	|location[191,211]	| size 332 gap 0 0%
5'UUUGGACUUUCAGCAGGCAUU3'
|||||||||||||||||||||
3'AAACUUACUAACUCCAUCUCUAUAACCUCGAAACCUGAAAGUCGUCCGUAAACUUCAAGGUGGUUUAGUAAUGUCGGAAGC5' ( -36.70[100.00%] )
>miR5503	|CL1262.Contig43_All	|location[81,101]	| size 351 gap 0 0%
5'UUUGGACUUUCAGCAGGCAUU3'
|||||||||||||||||||||
3'AAACUUACUGAGUCCAGCUGGAGAAGCUCGAAACCUGAAAGUCGUCCGUAAACUUUAAGAUGGUUUAGUAAUGUCGAAAAU5' ( -36.70[100.00%] )
>miR5503	|CL5123.Contig5_All	|location[102,122]	| size 541 gap 0 0%
5'UUUGGACUUUCAGCAGGCAUU3'
o||||x|||||||||||||o|
3'UAUUUGGCUACGAAGUCUUCAAGGAAGCGUGAACCGGAAAGUCGUCCGUGAAAGAAGUUUGUAUUGCUUUGUUUAAGAAAG5' ( -31.20[85.48%] )
>miR5503	|CL5123.Contig6_All	|location[106,126]	| size 1447 gap 0 0%
5'UUUGGACUUUCAGCAGGCAUU3'
o||||x|||||||||||||o|
3'UAUUUGGCUACGAAGUCUUCAAGGAAGCGUGAACCGGAAAGUCGUCCGUGAAAGAAGUUUGUAUUGCUUUGUUUAAGAAAG5' ( -31.20[85.48%] )
>miR5503	|CL6956.Contig1_All	|location[5680,5700]	| size 8181 gap 0 0%
5'UUUGGACUUUCAGCAGGCAUU3'
x|||||||||||||||x|||x
3'UCUCGUAGCCGACGUAGGACCAAUAUCCCACAACCUGAAAGUCGUCGGUACGGUGAUUAAGAACUGUUCCGUACACGUCGA5' ( -30.30[82.34%] )
>miR5503	|CL9241.Contig1_All	|location[192,212]	| size 213 gap 0 0%
5'UUUGGACUUUCAGCAGGCAUU3'
|||||||x||||o|||||||x
3'GAAACCUGUAAGUUGUCCGUAUGCCUCAAGCUGGUUUAGUCAUGUGAAAACC5' ( -29.30[79.62%] )
>miR5503	|CL11329.Contig1_All	|location[54,74]	| size 292 gap 0 0%
5'UUUGGACUUUCAGCAGGCAUU3'
|o||||||||||||||||||x
3'CUUGAAAGCACCUCCAACUCUCUAGACUCAAGACCUGAAAGUCGUCCGUACACAUUAGAAAGGUUAGGUUUUGUUGAGAAC5' ( -36.00[98.09%] )
>miR5561	|CL217.Contig32_All	|location[977,997]	| size 1104 gap 0 0%
5'CAUGUUGGAGAUGCAAGACAA3'
|||||x||||||||||||x||
3'CUUAGUCACCGUCGAACACUUGCUGUUGUAGUACACCCUCUACGUUCUUUUACCGUAGAAUGGACGAAAUUCCAAUUCAAU5' ( -27.90[75.82%] )
>miR5561	|CL217.Contig109_All	|location[1007,1027]	| size 1134 gap 0 0%
5'CAUGUUGGAGAUGCAAGACAA3'
|||||x||||||||||||x||
3'CUUAGUCACCGUCGAACACUUGCUGUUGUAGUACACCCUCUACGUUCUUUUACCGUAGAAUGGACGAAAUUCCAAUUCAAU5' ( -27.90[75.82%] )
>miR5561	|CL217.Contig126_All	|location[1631,1651]	| size 1752 gap 0 0%
5'CAUGUUGGAGAUGCAAGACAA3'
|||||x||||||||||||x||
3'CUUAGUCACCGUCGAACACUUGCUGUUGUAGUACACCCUCUACGUUCUUUUACCGUAGAAUGGACGAAAUUCCAAUUCAAU5' ( -27.90[75.82%] )
>miR5561	|CL217.Contig139_All	|location[246,266]	| size 1235 gap 0 0%
5'CAUGUUGGAGAUGCAAGACAA3'
|||||o|||||||||||||||
3'CUUACUCACCGUCGAACAUUUACUGUUCAAGUACAGCCUCUACGUUCUGUUACCGUAGAAUUGACGAAACUCCAAUUCGAU5' ( -36.50[99.18%] )
>miR5561	|CL217.Contig160_All	|location[316,336]	| size 433 gap 0 0%
5'CAUGUUGGAGAUGCAAGACAA3'
|||||x||||||||||||x||
3'CUUAGUCACCGUCGAACACUUGCUGUUGUAGUACACCCUCUACGUUCUUUUACCGUAGAAUGGACGAAAUUCCAAUUCAAU5' ( -27.90[75.82%] )
>miR5561	|CL848.Contig23_All	|location[246,266]	| size 1235 gap 0 0%
5'CAUGUUGGAGAUGCAAGACAA3'
|||||o|||||||||||||||
3'CUUACUCACCGUCGAACAUUUACUGUUCAAGUACAGCCUCUACGUUCUGUUACCGUAGAAUUGACGAAACUCCAAUUCGAU5' ( -36.50[99.18%] )
>miR5561	|CL848.Contig26_All	|location[316,336]	| size 433 gap 0 0%
5'CAUGUUGGAGAUGCAAGACAA3'
|||||x||||||||||||x||
3'CUUAGUCACCGUCGAACACUUGCUGUUGUAGUACACCCUCUACGUUCUUUUACCGUAGAAUGGACGAAAUUCCAAUUCAAU5' ( -27.90[75.82%] )
>miR5561	|CL2184.Contig1_All	|location[977,997]	| size 1104 gap 0 0%
5'CAUGUUGGAGAUGCAAGACAA3'
|||||x||||||||||||x||
3'CUUAGUCACCGUCGAACACUUGCUGUUGUAGUACACCCUCUACGUUCUUUUACCGUAGAAUGGACGAAAUUCCAAUUCAAU5' ( -27.90[75.82%] )
>miR5561	|CL2184.Contig8_All	|location[1007,1027]	| size 1134 gap 0 0%
5'CAUGUUGGAGAUGCAAGACAA3'
|||||x||||||||||||x||
3'CUUAGUCACCGUCGAACACUUGCUGUUGUAGUACACCCUCUACGUUCUUUUACCGUAGAAUGGACGAAAUUCCAAUUCAAU5' ( -27.90[75.82%] )
>miR5561	|CL2184.Contig13_All	|location[1631,1651]	| size 1752 gap 0 0%
5'CAUGUUGGAGAUGCAAGACAA3'
|||||x||||||||||||x||
3'CUUAGUCACCGUCGAACACUUGCUGUUGUAGUACACCCUCUACGUUCUUUUACCGUAGAAUGGACGAAAUUCCAAUUCAAU5' ( -27.90[75.82%] )
>miR5561	|Unigene4979_All	|location[104,124]	| size 399 gap 0 0%
5'CAUGUUGGAGAUGCAAGACAA3'
|x|||||||||o||||o||||
3'GGAGGUGACAGGUACAAUUGUCACAAUGGUGGACAACCUCUGCGUUUUGUUAUUGUCAAUGAUUGAGCGAUCACAUUUUGG5' ( -30.10[82.92%] )
>miR5576	|CL2926.Contig5_All	|location[343,363]	| size 3208 gap 0 0%
5'AGAAGUUGGCAACUGCAACAU3'
|o|||o|x||||||||||||o
3'AGAAUCUUCCCCUACCAGUUGAACGUAAAUUUUUCGAACGUUGACGUUGUGAACUCUGUAAUUACGGUUCUUAUCUUCCCU5' ( -27.10[75.49%] )
>miR5647	|CL6785.Contig1_All	|location[346,366]	| size 662 gap 0 0%
5'UCAAGUGAUGAUGACAUUCUA3'
||x|x||||||o|||||||||
3'CUACCCGAUGAACUGCCCGCUGAGUACCACAGCUGACUACUGCUGUAAGAUCCUUCUUGUCGUAGUCGUUAUCGUAUCGUG5' ( -24.60[74.55%] )
>miR5647	|CL6785.Contig2_All	|location[618,638]	| size 976 gap 0 0%
5'UCAAGUGAUGAUGACAUUCUA3'
||x|x||||||||||||||||
3'CUACCCGAUGAACUGCCCGGUGAGUACCUCAGCUGACUACUACUGUAAGAUCCUUCUUGUCGUAGUCGUUAUCGUAUCGUG5' ( -25.00[75.76%] )
>miR5647	|CL8674.Contig2_All	|location[1385,1405]	| size 1799 gap 0 0%
5'UCAAGUGAUGAUGACAUUCUA3'
||||o|||o||||||x|o|||
3'CCGAGAAGGGGUAAUAAGGGUGGUAAUUAGAGUUUACUGCUACUGGAGGAUUCGAAUGGUUUAAGUAGUCCUAAUUGAGGG5' ( -25.90[77.54%] )
>miR5647	|CL8674.Contig3_All	|location[2077,2097]	| size 2491 gap 0 0%
5'UCAAGUGAUGAUGACAUUCUA3'
||||o|||o||||||x|o|||
3'CCGAGAAGGGGUAAUAAGGGUGGUAAUUAGAGUUUACUGCUACUGGAGGAUUCGAAUGGUUUAAGUAGUCCUAAUUGAGGG5' ( -25.90[77.54%] )
>miR5647	|Unigene8929_All	|location[271,291]	| size 592 gap 0 0%
5'UCAAGUGAUGAUGACAUUCUA3'
|||xo||||||||||||||xx
3'AUUUUCGCUACGUGUGUAACCUCGAAGAGUAGUAUACUACUACUGUAAGCAACACCCAAAAUCAAAGAUACAAUAAUUCAG5' ( -26.10[78.38%] )
>miR5672	|Unigene13500_All	|location[214,233]	| size 862 gap 0 0%
5'CAGGUAGUGGACAGAAAAGA3'
|||||||o|||||x|xx|||
3'AUAGUUUCACUAAAACUCUUUGAUCACUUAGUCCAUCGCCUGUAUAGUCUUUUGAAUAACUGUAGCAAAAUAUAAAACCC5' ( -26.70[74.58%] )
>miR5767	|CL140.Contig1_All	|location[1914,1934]	| size 3448 gap 0 0%
5'UGAGGAACGUUGAAAGGUGCA3'
o|||o|||o|||||||o||||
3'UAUUUCAUGUACUGACUACCACAAGAAGACGCUCUUUGUAACUUUCUACGUCUAGAACUGUUUAUGGCACAGCAACACUAC5' ( -30.20[79.68%] )
>miR5767	|CL828.Contig3_All	|location[2,22]	| size 258 gap 0 0%
5'UGAGGAACGUUGAAAGGUGCA3'
o|||o|||o|||||||o||||
3'UAGUUCAUGUUCCGACUACCGUCCGAAUACGCUCUUUGUAACUUUCUACGUC5' ( -30.20[79.68%] )
[truncated: 320 more rows]

## Sheet: novel miRNA
>novel_mir_1	|CL691.Contig2_All	|location[239,259]	| size 850 gap 0 0%
5'UAAUUCCGAGACCACCUAUUU3'
|||||||||||x|||||||||
3'CCAAAAGUUCUCGGCAUUUUGACGAACAAUAUUAAGGCUCUUGUGGAUAAAAUUGUUACUAUCUUUCCAAGAACGAUCACA5' ( -27.80[80.81%] )
>novel_mir_1	|CL2541.Contig2_All	|location[187,207]	| size 276 gap 0 0%
5'UAAUUCCGAGACCACCUAUUU3'
xx|||||||||||||||||||
3'AGUUGAAGACGUUCGAAACAUUAAACACUAUAUAAGGCUCUGGUGGAUAAAAUUGUUAUUAUCUUUCCAAACAACUCACAC5' ( -32.60[94.22%] )
>novel_mir_1	|CL2541.Contig3_All	|location[139,159]	| size 228 gap 0 0%
5'UAAUUCCGAGACCACCUAUUU3'
xx|||||||||||||||||||
3'AGUUGAAGACGUUCGAAACAUUAAACACUAUAUAAGGCUCUGGUGGAUAAAAUUGUUAUUAUCUUUCCAAACAACUCACAC5' ( -32.60[94.22%] )
>novel_mir_1	|CL2541.Contig5_All	|location[253,273]	| size 433 gap 0 0%
5'UAAUUCCGAGACCACCUAUUU3'
xx|||||||||||||||||||
3'GUUUUAUAUAAAUGGAAACAUUAAACACUGUAUAAGGCUCUGGUGGAUAAAAUUAUUAUUAUAUUUCCAAACAACUCACAC5' ( -32.60[94.22%] )
>novel_mir_1	|CL3738.Contig9_All	|location[430,450]	| size 1243 gap 0 0%
5'UAAUUCCGAGACCACCUAUUU3'
||x||||||||||||x||||o
3'CAACAUGGAAAGAGCAAUGGGAAUUACAAUAUAAAGGCUCUGGUGCAUAAGGUGGUUACUACUAUUCUAUUAGCGGUACGG5' ( -25.60[74.20%] )
>novel_mir_1	|CL4932.Contig9_All	|location[200,220]	| size 506 gap 0 0%
5'UAAUUCCGAGACCACCUAUUU3'
ox|||||||||x|||||||||
3'CAAGAUGUUACCGGACAGCAGACCACCAAUGGUAAGGCUCUUGUGGAUAAAAUUAUUAUUAAUAGUAAAGAACCGAAGCUC5' ( -26.00[75.58%] )
>novel_mir_1	|CL4932.Contig10_All	|location[200,220]	| size 543 gap 0 0%
5'UAAUUCCGAGACCACCUAUUU3'
|x|||||||||x|||||||||
3'ACAAGAUGUUAGCAACAGCAGACCCCCAAUAGUAAGGCUCUUGUGGAUAAAAUUAUUAUUAAUAGUAAAGAACCGAAGCUC5' ( -26.00[75.58%] )
>novel_mir_1	|CL5638.Contig3_All	|location[279,299]	| size 1120 gap 0 0%
5'UAAUUCCGAGACCACCUAUUU3'
xx||||||||||||||||||o
3'GCGAUGGGGAGCAGAAGAUUUGAAUGGAAUUAUAAGGCUCUGGUGGAUAAGGUUGUUUCUUACUUUUGUAGAAAAAGAACA5' ( -33.10[95.94%] )
>novel_mir_1	|CL5638.Contig4_All	|location[163,183]	| size 314 gap 0 0%
5'UAAUUCCGAGACCACCUAUUU3'
xx||||||||||||||||||o
3'GCGAUGGGGAGCAGAAGAUUUGAAUGGAAUUAUAAGGCUCUGGUGGAUAAGGUUGUUUCUCACUUUUGUAAAAAAUAAAAG5' ( -33.10[95.94%] )
>novel_mir_1	|CL5948.Contig1_All	|location[31,51]	| size 498 gap 0 0%
5'UAAUUCCGAGACCACCUAUUU3'
oxx||||||||||||||||||
3'CCAUCUUCCAAAAAAAGAACACACAUUCUAGAAAAGGCUCUGGUGGAUAAAGUUGUCAUUUAGUACUACUUUUCAGGAACU5' ( -31.70[91.35%] )
>novel_mir_1	|CL6121.Contig1_All	|location[4,24]	| size 306 gap 0 0%
5'UAAUUCCGAGACCACCUAUUU3'
||x||||||||||||||||||
3'UGCCAUAGUAGUAUAAACACUAUUAGGAACAUAAAGGCUCUGGUGGAUAAAGUU5' ( -31.70[92.15%] )
>novel_mir_1	|CL7692.Contig2_All	|location[428,448]	| size 1362 gap 0 0%
5'UAAUUCCGAGACCACCUAUUU3'
|xx||||||||||||||||||
3'GGAAUACGGUAAUUGGUUCGGGGAAAUAUAAAGAAGGCUCUGGUGGAUAAAGUUGUUCUUUUACCAACAAAACGAGAACAU5' ( -31.70[91.35%] )
>novel_mir_1	|CL8396.Contig1_All	|location[261,281]	| size 1145 gap 0 0%
5'UAAUUCCGAGACCACCUAUUU3'
o|x||||o|||||||||||||
3'UCGUAGGAUACUUAAAAGAUAUCGAACAAUGUGAAGGUUCUGGUGGAUAAAGUUAUUACUAACUUUCUAAACAACGAACAC5' ( -29.60[85.80%] )
>novel_mir_1	|CL9827.Contig4_All	|location[32,52]	| size 2706 gap 0 0%
5'UAAUUCCGAGACCACCUAUUU3'
|||||||||||x|||||||||
3'CGUACGGAACAAUGUAAUUGGAGUUAAAAUAUUAAGGCUCUAGUGGAUAAAGUUGUUUAUGCUGCAGUACGGUGUACGGUG5' ( -27.90[80.87%] )
>novel_mir_1	|CL9827.Contig5_All	|location[32,52]	| size 2011 gap 0 0%
5'UAAUUCCGAGACCACCUAUUU3'
|||||||||||x|||||||||
3'CGUACGGAACAAUGUAAUUGGAGUUAAAAUAUUAAGGCUCUAGUGGAUAAAGUUGUUUAUGCUGCAGUACGGUGUACGGUG5' ( -27.90[80.87%] )
>novel_mir_1	|CL9827.Contig6_All	|location[614,634]	| size 915 gap 0 0%
5'UAAUUCCGAGACCACCUAUUU3'
|||||||||||||||||||||
3'AAUUACAUUGUUCCGUACGGAACCUACAAUAUUAAGGCUCUGGUGGAUAAAGCUCUUUACGGGUUUACACAAUAUAUCCAA5' ( -34.50[100.00%] )
>novel_mir_1	|CL9827.Contig8_All	|location[167,187]	| size 743 gap 0 0%
5'UAAUUCCGAGACCACCUAUUU3'
|||||||||||x|||||||||
3'CGUACAGAACAAUGUAAUUGGAGUUAAAAUAUUAAGGCUCUAGUGGAUAAAGUUGUUUCUGAUGUUCUAUCAGUAGUACGG5' ( -27.90[80.87%] )
>novel_mir_1	|CL9827.Contig9_All	|location[91,111]	| size 667 gap 0 0%
5'UAAUUCCGAGACCACCUAUUU3'
|||||||||||x|||||||||
3'CGUACGGAACAAUGUAAUUGGAGUUAAAAUAUUAAGGCUCUAGUGGAUAAAGUUGUUUAUACUGUUCUAUUAGCAGCAGUA5' ( -27.90[80.87%] )
>novel_mir_1	|CL9827.Contig10_All	|location[91,111]	| size 417 gap 0 0%
5'UAAUUCCGAGACCACCUAUUU3'
|||||||||||x|||||||||
3'CGUACGGAACAAUGUAAUUGGAGUUAAAAUAUUAAGGCUCUAGUGGAUAAAGUUGUUUAUACUGUUCUAUUAGCAGCAGUA5' ( -27.90[80.87%] )
>novel_mir_1	|CL10286.Contig2_All	|location[273,293]	| size 307 gap 0 0%
5'UAAUUCCGAGACCACCUAUUU3'
||||||||||||||||||||o
3'AGAUAUUGUGUUCUAUUAAGGCUCUGGUGGAUAAGGUUGCUGCUAUAUGCCAAAAAGCGAACACA5' ( -34.90[100%] )
>novel_mir_1	|CL10497.Contig1_All	|location[4,24]	| size 395 gap 0 0%
5'UAAUUCCGAGACCACCUAUUU3'
||x||||||||||||||||||
3'UGCCAUAGUAGUAUAAACACUAUUAGGAACAUAAAGGCUCUGGUGGAUAAAGUU5' ( -31.70[92.15%] )
>novel_mir_1	|CL10497.Contig2_All	|location[11,31]	| size 379 gap 0 0%
5'UAAUUCCGAGACCACCUAUUU3'
||x|||x||||||||||||||
3'CAUCGUGGCAAACGAGGCCUGUCUAGUAACAUAAAGACUCUGGUGGAUAAAGUUGUUCUUU5' ( -25.60[74.42%] )
>novel_mir_1	|CL10957.Contig1_All	|location[305,325]	| size 1401 gap 0 0%
5'UAAUUCCGAGACCACCUAUUU3'
|||||||||||||||xo||||
3'CGUAUAUAUCGUUGUAUCCAAACAGUGGGUAUUAAGGCUCUGGUGAGUAAAAUUGCUACUUAUGUUAUCUUAUUUAACGCU5' ( -27.60[80.23%] )
>novel_mir_1	|CL12219.Contig2_All	|location[296,316]	| size 743 gap 0 0%
5'UAAUUCCGAGACCACCUAUUU3'
x|x||||||||||||||||||
3'GGUAUCACUAUCACCAAAAACGUGGGUGAAUUAAAGGCUCUGGUGGAUAAAGUUAUUACUAUCUAAACAAACAACAAACAC5' ( -31.70[91.35%] )
>novel_mir_1	|CL12219.Contig3_All	|location[6,26]	| size 512 gap 0 0%
5'UAAUUCCGAGACCACCUAUUU3'
x|x||||||||||||||||||
3'UUCGGAAUACGUAAGGGUCCCGGUGUAGAAUUAAAGGCUCUGGUGGAUAAAGUUAU5' ( -31.70[91.35%] )
>novel_mir_1	|CL12235.Contig2_All	|location[30,50]	| size 1365 gap 0 0%
5'UAAUUCCGAGACCACCUAUUU3'
||||||||||||||||o|||o
3'UGUUGGUGGCCUCGUAGUAGGAGCUCGAAUAUUAAGGCUCUGGUGGGUAAGGUUGUUAUUGUACUGUUCGUCUAUUGAUA5' ( -34.60[100%] )
>novel_mir_1	|CL12235.Contig2_All	|location[543,563]	| size 1365 gap 0 0%
5'UAAUUCCGAGACCACCUAUUU3'
|||||||o||||||||o|||o
3'ACUGCUGUACUGACAUCGUAGAACUCGAAUAUUAAGGUUCUGGUGGGUAAGGUUAUCAUUGUACUGUUCGUCUAUUGAUAC5' ( -32.50[94.20%] )
>novel_mir_1	|CL12443.Contig2_All	|location[4,24]	| size 378 gap 0 0%
5'UAAUUCCGAGACCACCUAUUU3'
o|x||||||||||||||||||
3'AGAGUCGUGUUAAAAGGUAGGAGGAACGAGGUAAAGGCUCUGGUGGAUAAAGUU5' ( -31.70[91.35%] )
>novel_mir_1	|CL12578.Contig1_All	|location[6,26]	| size 512 gap 0 0%
5'UAAUUCCGAGACCACCUAUUU3'
x|x||||||||||||||||||
3'UUCGGAAUACGUAAGGGUCCCGGUGUAGAAUUAAAGGCUCUGGUGGAUAAAGUUAU5' ( -31.70[91.35%] )
>novel_mir_1	|CL13164.Contig1_All	|location[7,27]	| size 497 gap 0 0%
5'UAAUUCCGAGACCACCUAUUU3'
x|x|||||||||||||||||o
3'GUGACGUAGGGCGGAUGAACAUUUUUAAGACUCAAGGCUCUGGUGGAUAAGGUUGUC5' ( -31.80[91.64%] )
>novel_mir_1	|CL14784.Contig1_All	|location[386,406]	| size 519 gap 0 0%
5'UAAUUCCGAGACCACCUAUUU3'
||x||||||||||||||||||
3'GAGGUUGUCCGUGUGGGUUUUGAAAUACAUAUGAAGGCUCUGGUGGAUAAAGUUGUUCUAUUGGCAGCAGAAAUAGAUAAG5' ( -31.70[91.88%] )
>novel_mir_1	|CL14784.Contig2_All	|location[157,177]	| size 290 gap 0 0%
5'UAAUUCCGAGACCACCUAUUU3'
||x||||||||||||||||||
3'GAGGUUGUCCGUGUGGGUUUUGAAAUACAUAUGAAGGCUCUGGUGGAUAAAGUUGUUCUAUUAGUAGCAGAAAUAGAUAAG5' ( -31.70[91.88%] )
>novel_mir_1	|CL16306.Contig1_All	|location[281,301]	| size 629 gap 0 0%
5'UAAUUCCGAGACCACCUAUUU3'
x|x||||||||||||||||||
3'AGUACGAGUACACCGCCGACUUCGAAUAAUUUAAAGGCUCUGGUGGAUAAAGUUGUUGCUGUCUUUCCAAACAACGAACAC5' ( -31.70[91.88%] )
>novel_mir_1	|CL16306.Contig2_All	|location[166,186]	| size 514 gap 0 0%
5'UAAUUCCGAGACCACCUAUUU3'
x|x||||||||||||||||||
3'AGUACGAGUACACCGCCGACUUCGAAUAAUUUAAAGGCUCUGGUGGAUAAAGUUGUUCUAUUAGUAGCAGAAAUACAUAAG5' ( -31.70[91.88%] )
>novel_mir_1	|CL16753.Contig3_All	|location[184,204]	| size 250 gap 0 0%
5'UAAUUCCGAGACCACCUAUUU3'
xx||||||||||||||||||o
3'GAAUCGAAACGGAGUUCAAAGACAGAACAAUGUAAGGCUCUGGUGGAUAAGGUUGUGACUGCACUGCACUGUUGGUGAAUU5' ( -33.10[95.39%] )
>novel_mir_1	|CL17473.Contig1_All	|location[5,25]	| size 274 gap 0 0%
5'UAAUUCCGAGACCACCUAUUU3'
||x||||o|||||||||||||
3'UCGUACCCCUUUGAUGUACUGUACUCUAAUAUGAAGGUUCUGGUGGAUAAAGUUA5' ( -29.60[85.80%] )
>novel_mir_1	|CL17473.Contig2_All	|location[2,22]	| size 363 gap 0 0%
5'UAAUUCCGAGACCACCUAUUU3'
||x||||||||||||||||||
3'ACGUACCCCUUUAAUGUACUGUACUCCAAUAUGAAGGCUCUGGUGGAUAAAG5' ( -31.70[91.88%] )
>novel_mir_1	|CL18396.Contig1_All	|location[73,93]	| size 750 gap 0 0%
5'UAAUUCCGAGACCACCUAUUU3'
|xx|||||||||x|||||||o
3'CAAAAAAUAUAAACAUCAUGGAUGUUGAAUAAAAAGGCUCUGAUGGAUAAGGUUGUUCUUUUCCCGUCGCAACGAGAACAU5' ( -25.60[74.20%] )
>novel_mir_1	|Unigene9318_All	|location[138,158]	| size 480 gap 0 0%
5'UAAUUCCGAGACCACCUAUUU3'
||||||||||||||||||||o
3'UAAGAAAACUUCGCAGGUGGCUACUCGAAUAUUAAGGCUCUGGUGGAUAAGGUUGUCACUACACUGUUGGUUCGUAGAUAC5' ( -34.90[100%] )
>novel_mir_1	|Unigene12112_All	|location[6,26]	| size 814 gap 0 0%
5'UAAUUCCGAGACCACCUAUUU3'
|x|||||||||x|||||||||
3'UCUAUUUAAACACUCCGCACUAACACCAAUAAUAAGGCUCUUGUGGAUAAAAUUAU5' ( -26.00[75.58%] )
>novel_mir_1	|Unigene16384_All	|location[174,194]	| size 262 gap 0 0%
5'UAAUUCCGAGACCACCUAUUU3'
xx||||||||||||||||||o
3'AUUUGAUUUUAUUUUUACUUUACAUGGAAUUAUAAGGCUCUGGUGGAUAAGGUUGUUUACUAUUUUUAUGAUAAAAGGACG5' ( -33.10[95.94%] )
>novel_mir_1	|Unigene21014_All	|location[23,43]	| size 383 gap 0 0%
5'UAAUUCCGAGACCACCUAUUU3'
|||||||||||||||||||||
3'AGAUAUUGUUUUCACACAAUAUUUAGUAUUAUUAAGGCUCUGGUGGAUAAAGUUGUUAUUAUCUUUCCAAAAC5' ( -34.50[100.00%] )
>novel_mir_1	|Unigene28010_All	|location[4,24]	| size 392 gap 0 0%
5'UAAUUCCGAGACCACCUAUUU3'
|xx||||||||||||||||||
3'UUGUAAGACUUUUGGUGGAAUCACUAUUAUAAAAAGGCUCUGGUGGAUAAAGUU5' ( -31.70[91.88%] )
>novel_mir_1	|Unigene28019_All	|location[126,146]	| size 340 gap 0 0%
5'UAAUUCCGAGACCACCUAUUU3'
|||||||||||||||||||||
3'AUAUUUUUUUGAUCUAAAAUGGAACACUAUAUUAAGGCUCUGGUGGAUAAAGUUGUUAGCAAAGUUGUUACCGUUGCAGCA5' ( -34.50[100.00%] )
>novel_mir_1	|Unigene28020_All	|location[126,146]	| size 283 gap 0 0%
5'UAAUUCCGAGACCACCUAUUU3'
|||||||||||||||||||||
3'UACUACAAUUGUUACUUAUUGGAACACUAUAUUAAGGCUCUGGUGGAUAAAGUUGUUAGCAAAGUUGUUACCGUUGCAGCA5' ( -34.50[100.00%] )
>novel_mir_1	|Unigene28416_All	|location[84,104]	| size 321 gap 0 0%
5'UAAUUCCGAGACCACCUAUUU3'
xx|||||||||||||x|||||
3'UGAAAAGGUGGAGACGUAUAUGACGAACAACGUAAGGCUCUGGUGAAUAAAGUUGUGAUUAUCUUCCCAAACAACUCCCGC5' ( -26.20[75.50%] )
>novel_mir_1	|Unigene28997_All	|location[24,44]	| size 212 gap 0 0%
5'UAAUUCCGAGACCACCUAUUU3'
|||||||||||||||x|||||
3'CAAGAAGAUGUUCCGUAUAAAGAACACUAUAUUAAGGCUCUGGUGAAUAAAGUUGUUCUUUUAGCAGCAAAACG5' ( -28.00[81.16%] )
>novel_mir_1	|Unigene29566_All	|location[6,26]	| size 223 gap 0 0%
5'UAAUUCCGAGACCACCUAUUU3'
||x||||||||||||||||||
3'ACAACUUACGUUUAUUUAUUCGAAAUACAUAUGAAGGCUCUGGUGGAUAAAGUUGU5' ( -31.70[91.88%] )
>novel_mir_1	|Unigene31923_All	|location[67,87]	| size 204 gap 0 0%
5'UAAUUCCGAGACCACCUAUUU3'
|||||||o|||x|||||||||
3'AGGGGUUAGAAUAAUAUAACGAAUUACAAUAUUAAGGUUCUCGUGGAUAAAGUUGUUGUUAUUGUUCUAUUGGCGGUACGG5' ( -25.80[74.78%] )
>novel_mir_1	|Unigene34229_All	|location[40,60]	| size 200 gap 0 0%
5'UAAUUCCGAGACCACCUAUUU3'
||x|||||||||||||||||o
3'GCCGCCCGUCUGCUUGGUUUCCUCAUCAAUAUAAAGGCUCUGGUGGAUAAGGUUGUACUACUGUUUUAUUAGUGGUACGGU5' ( -32.10[93.04%] )
>novel_mir_1	|Unigene35701_All	|location[31,51]	| size 264 gap 0 0%
5'UAAUUCCGAGACCACCUAUUU3'
o||||||o|||||||||||||
3'UUGGAUUAUGUUACUACAUUUUGGAACAAUGUUAAGGUUCUGGUGGAUAAAGUUUUUAUUUGAACUAGCUUCCGUAUAAUG5' ( -32.10[93.04%] )
>novel_mir_1	|Unigene39977_All	|location[1,21]	| size 590 gap 0 0%
5'UAAUUCCGAGACCACCUAUUU3'
x|x||||||||||||||||||
3'ACCCCACAUGGGUAUCAAUUACUCUAUAAUUUGAAGGCUCUGGUGGAUAAA5' ( -31.30[91.79%] )
>novel_mir_1	|Unigene50591_All	|location[162,182]	| size 626 gap 0 0%
5'UAAUUCCGAGACCACCUAUUU3'
|||||||||||x|||||||||
3'CGUACAGAACAAUGUAAUUGGCGUUAAAAUAUUAAGGCUCUAGUGGAUAAAGUUGUUUCUAUGUUCUAUUAGUAGUACGGU5' ( -27.90[80.87%] )
>novel_mir_1	|Unigene50592_All	|location[162,182]	| size 376 gap 0 0%
5'UAAUUCCGAGACCACCUAUUU3'
|||||||||||x|||||||||
3'CGUACAGAACAAUGUAAUUGGCGUUAAAAUAUUAAGGCUCUAGUGGAUAAAGUUGUUUCUAUGUUCUAUUAGUAGUACGGU5' ( -27.90[80.87%] )
>novel_mir_105	|CL1958.Contig1_All	|location[666,685]	| size 1335 gap 0 0%
5'UUUGGUGUUUUCGGUGUUUC3'
||||||o|o|||||||x|x|
3'CCUUCGUCUUUGAGAAAUACGGUCGUAACUAAACCAUAGAAGCCACUACGUUUCCUUUAAUUCUUUUUAAUUCCUCUUUC5' ( -23.70[75.96%] )
>novel_mir_105	|CL4995.Contig2_All	|location[989,1008]	| size 1159 gap 0 0%
5'UUUGGUGUUUUCGGUGUUUC3'
||o|||||o||||||||o||
3'UUUGAGUGUGAGCUGCAGGAGUGAUACUGUAAGCCACAGAAGCCACAGAGCUGGGAACGCGAAUGCCAGUAAUCAGCUUC5' ( -31.40[99.68%] )
>novel_mir_105	|CL4995.Contig3_All	|location[926,945]	| size 1098 gap 0 0%
5'UUUGGUGUUUUCGGUGUUUC3'
||o|||||o||||||||o||
3'UUUGAGUGUGAGCUGCAGGAGUGAUACUGUAAGCCACAGAAGCCACAGAGCUGGGAACGCGAAUGCCAGUAAUCAGCUUC5' ( -31.40[99.68%] )
>novel_mir_105	|CL8843.Contig1_All	|location[213,232]	| size 419 gap 0 0%
5'UUUGGUGUUUUCGGUGUUUC3'
o|x|x|||||||||||o|||
3'CUCAGUGCCCUCCGGCAUCAGAAUCAAUUAGACCAACAAAAGCCACGAAGUACUCUUCCUCACAGUCGUCGGAGUCGUCG5' ( -27.50[87.58%] )
>novel_mir_105	|CL12327.Contig1_All	|location[15,34]	| size 724 gap 0 0%
5'UUUGGUGUUUUCGGUGUUUC3'
x|||o|||x|||||||||o|
3'UAACAUUUUAACUACUUAACACUAAACAUCUAACUACACAAGCCACAAGGUCUCUACUAACUAG5' ( -23.90[76.85%] )
>novel_mir_105	|Unigene17249_All	|location[35,54]	| size 1220 gap 0 0%
5'UUUGGUGUUUUCGGUGUUUC3'
|x|||||||||x||o|||||
3'AACAUAUACAAGGGGCCGGCGUGGUGCAAAACACCACAAAAUCCGCAAAGACUUAUUUUCAGUUUUAAAGUUUUUUUUUU5' ( -23.40[74.05%] )
>novel_mir_106	|Unigene16265_All	|location[135,156]	| size 273 gap 0 0%
5'UUGAAGUAUGUUCCUCGGUAUG3'
||||||||||||||||||||||
3'CCGGUACAACCCCAACUUGUAAACCAUCAAAACUUCAUACAAGGAGCCAUACAAGGAAUUCCUGGAGACCACCGAUUCGAAA5' ( -37.50[100.00%] )
>novel_mir_107	|Unigene16773_All	|location[365,386]	| size 907 gap 0 0%
5'UAAUUUCAUAUGCUACCUAAAU3'
x|||||||||||||||||||||
3'CACAUACAAUUACUUAAAACCGAGGUUUAUUUUAAAGUAUACGAUGGAUUUAUCGUAUAUGCUCCGUUGAAAAAACGAAGUC5' ( -27.90[94.58%] )
>novel_mir_107	|Unigene16773_All	|location[778,799]	| size 907 gap 0 0%
5'UAAUUUCAUAUGCUACCUAAAU3'
x|||||||||||||||||||||
3'CACAUACAAUUACUUAAAACCGAGGUUUAUUUUAAAGUAUACGAUGGAUUUAUCGAAUAUGUUCCAUUGGGAAAACGAAGUG5' ( -27.90[94.58%] )
>novel_mir_108	|CL2409.Contig1_All	|location[134,155]	| size 468 gap 0 0%
5'UUAGGUAGCAUAUGAAAUUACU3'
|||||||o||||||||||||||
3'CCUCGUUAUUCCAAUGGACCAUAUAUGAUAAAUCCAUUGUAUACUUUAAUGAUAAACCUCGGUUAUAUUUUAUAAGUUUUGA5' ( -29.60[92.50%] )
>novel_mir_108	|CL2409.Contig2_All	|location[26,47]	| size 341 gap 0 0%
5'UUAGGUAGCAUAUGAAAUUACU3'
|||||||o||||||||||||||
3'CCUCGUUAUUCCAAUGGAUCAUAUACGAUAAAUCCAUUGUAUACUUUAAUGAUAAACCUCGGUUAUAUUUUAUAAGU5' ( -29.60[92.50%] )
>novel_mir_108	|CL4566.Contig1_All	|location[393,414]	| size 750 gap 0 0%
5'UUAGGUAGCAUAUGAAAUUACU3'
||x|||||||||||||||||||
3'GGUUUUAACAACGAAGGACCACGUACGAGUAAACCAUCGUAUACUUUAAUGAUAGAGGGUAGUGAUUGUAAGAAAGUGGGUU5' ( -29.30[92.14%] )
>novel_mir_108	|CL4566.Contig2_All	|location[503,524]	| size 718 gap 0 0%
5'UUAGGUAGCAUAUGAAAUUACU3'
|||||||x||||||||||||||
3'UUUAACAACGAAGGACCACGUACGAGUAAUAAUCCAUGGUAUACUUUAAUGAUAAACUUCCAUUAUACUUUAGAACACUUCA5' ( -27.30[85.85%] )
>novel_mir_108	|CL4566.Contig3_All	|location[391,412]	| size 903 gap 0 0%
5'UUAGGUAGCAUAUGAAAUUACU3'
||x|||||||||||||||||||
3'GUCUUUAACAACGAAGGACCACGUACGAGUAAACCAUCGUAUACUUUAAUGAUAGAGGGUAGUGAUUGUAAGAAAGUGGGUU5' ( -29.30[92.14%] )
>novel_mir_108	|Unigene16773_All	|location[134,155]	| size 907 gap 0 0%
5'UUAGGUAGCAUAUGAAAUUACU3'
||||||||||||||||||||||
3'CUUCGUUUUCCCAAUGGAACAUAUUCGAUAAAUCCAUCGUAUACUUUAAUGACAAACCUCGGUUAUAUUUUAUAAGUUUUGA5' ( -32.10[100.00%] )
>novel_mir_108	|Unigene16773_All	|location[547,568]	| size 907 gap 0 0%
5'UUAGGUAGCAUAUGAAAUUACU3'
||||||||||||||||||||||
3'CUUCGUUUUUUCAACGGAGCAUAUACGAUAAAUCCAUCGUAUACUUUAAUGAUAAACCUCGGUUAUAUUUUAUAAGUUUUGA5' ( -32.00[100.00%] )
>novel_mir_108	|Unigene27868_All	|location[994,1015]	| size 1105 gap 0 0%
5'UUAGGUAGCAUAUGAAAUUACU3'
|||||||||||||||||x||||
3'GGUUUUACCAACGAAGGACAACGUACGAGUAAUCCAUCGUAUACUUUUAUGAUAAUCCUUCAUUAUACUUUAUAAGACUUCA5' ( -28.60[89.94%] )
>novel_mir_115	|CL15084.Contig2_All	|location[357,379]	| size 931 gap 0 0%
5'GAGGAUAAGUAGGAAGAUGUGUA3'
||||||||||||||||||||||x
3'CAAAUGCGGUUACCGCAUUUGACGCCCAUCCUCCUAUUCAUCCUUCUACACACGCUCCUAAACCAAGUAAAACCACAAACACU5' ( -39.20[98.74%] )
>novel_mir_115	|CL16521.Contig1_All	|location[125,147]	| size 957 gap 0 0%
5'GAGGAUAAGUAGGAAGAUGUGUA3'
|||||x|||||||||||x||||x
3'CCACCAUCUAACCAAAAACUAAUUCUUCACCUCCUCUUCAUCCUUCUUCACACUUUUUACUCCUCUGGAAAAUUAAAACACCU5' ( -30.80[77.58%] )
>novel_mir_115	|Unigene22202_All	|location[261,283]	| size 285 gap 0 0%
5'GAGGAUAAGUAGGAAGAUGUGUA3'
|||||||||||||||||||||||
3'UCCUCCUAUUCAUCCUUCUACACAUCCUCCUUUAUCGUAAAGAGUAUACUGGGUA5' ( -39.60[100.00%] )
>novel_mir_115	|Unigene22804_All	|location[124,146]	| size 1355 gap 0 0%
5'GAGGAUAAGUAGGAAGAUGUGUA3'
||||||x|||||||||||o|||x
3'GACUCUUACACUUGCACGCCAAUUGCAAUCCUCCUACUCAUCCUUCUAUACAGCCUUUUACUUUGAAAACAACCUCAAGUACC5' ( -33.50[84.60%] )
>novel_mir_124	|Unigene137_All	|location[1193,1212]	| size 1843 gap 0 0%
5'CACUCGAUCAUGCAAGGACA3'
|||||||ox|||||||o||x
3'GUAAUUGUUCGUUGUAGUUACUUCCUGUAAGUGAGCUGUUACGUUCUUGACUCGAAGGACUGGAUUUACAAGGAAUAUAU5' ( -28.90[77.07%] )
>novel_mir_124	|Unigene38750_All	|location[154,173]	| size 303 gap 0 0%
5'CACUCGAUCAUGCAAGGACA3'
||||||||||||||||||||
3'AAACAUUUAUCGAACGGUUUCAAGCUGUGAGUGAGCUAGUACGUUCCUGUGCUGUGGUUAACAACUUUUGGUUUUUAGGC5' ( -37.60[100.00%] )
>novel_mir_125	|Unigene39222_All	|location[105,125]	| size 263 gap 0 0%
5'UCAAGCAGGAUAUAUGAUAAU3'
|||||||||||||||||||||
3'ACUACCUUUGAAGAUUUUUACACAACGUAAAGUUCGUCCUAUAUACUAUUAACAAUUGUAGGAUAUAAAAACCUCGUAAAA5' ( -31.60[100.00%] )
>novel_mir_129	|Unigene43458_All	|location[114,133]	| size 203 gap 0 0%
5'CGCGAAAAUCGUUGGUUAUC3'
||||||||||||||||||||
3'AAAGAAUCAUUUUAAAACCUCAUAUUUAAUGCGCUUUUAGCAACCAAUAGUCUUCUAUAACCUCGUUUCUAAUCUACUCC5' ( -32.10[100.00%] )
>novel_mir_130	|CL2670.Contig2_All	|location[1896,1916]	| size 1957 gap 0 0%
5'UUUAAGGUGGCAAUGAGGAUG3'
|x|||||||||||||||o|x|
3'GUUUUUCUUGUACGUUCUUUCUACAUUCUAACAUUCCACCGUUACUCUUUCUUUUCUUUCGUACCUUUUGCUCAUUAAGAA5' ( -28.50[78.51%] )
>novel_mir_130	|CL6320.Contig1_All	|location[3552,3572]	| size 3955 gap 0 0%
5'UUUAAGGUGGCAAUGAGGAUG3'
o||x|||||||||||x|||||
3'GACCGACGACCUCGACCACACCGAAGAAAAGAAGUCCACCGUUACACCUACCAUUGCCCUCUUGCUGUCCGACGUUCUUAU5' ( -27.80[76.16%] )
>novel_mir_130	|CL6320.Contig4_All	|location[487,507]	| size 755 gap 0 0%
5'UUUAAGGUGGCAAUGAGGAUG3'
o||x|||||||||||x|||||
3'GACCGAUAACGGAGACCACACUGUAGUAAGGAAGUCCACCGUUACACCUACCGUUGCCCUCUUUCUGUCCGACGUUCUUAU5' ( -27.80[76.16%] )
>novel_mir_130	|CL7075.Contig4_All	|location[699,719]	| size 2809 gap 0 0%
5'UUUAAGGUGGCAAUGAGGAUG3'
||o||||oo||||||||||x|
3'AAUGGUCUACUCCUGAGUGCAGUGGUCUAGAAGUUCCGUCGUUACUCCUUCAGAGGCCAACGUUUCCUACAACUAAACUCU5' ( -30.20[82.29%] )
>novel_mir_130	|CL10585.Contig1_All	|location[268,288]	| size 1021 gap 0 0%
5'UUUAAGGUGGCAAUGAGGAUG3'
x||x||||o|||||o||||||
3'CACCAAGUUUAUUUAUACACCGACUAAACCUAACUCCAUCGUUAUUCCUACGAUUCAACCAACUACUCCUAUCAUUCCCAC5' ( -27.50[76.18%] )
>novel_mir_130	|CL12185.Contig5_All	|location[170,190]	| size 2427 gap 0 0%
5'UUUAAGGUGGCAAUGAGGAUG3'
|||x|o|||||||o||||||o
3'AACCUAGAUGUAUACGGACUUUACCUGCCCAAACUUCACCGUUGCUCCUAUUCUUUCAAAUCUUCGGCAUUGUCUGGUAAU5' ( -27.50[76.39%] )
>novel_mir_130	|Unigene19638_All	|location[1918,1938]	| size 2225 gap 0 0%
5'UUUAAGGUGGCAAUGAGGAUG3'
||||||||o|||||||o||x|
3'CACUGUGGUUCUCUCAUGGUCUUACUACACAAAUUCCAUCGUUACUUCUCCUUGUGUUAUCGCGUAAAUCUGUGACCACGA5' ( -27.90[77.50%] )
>novel_mir_130	|Unigene35355_All	|location[116,136]	| size 324 gap 0 0%
5'UUUAAGGUGGCAAUGAGGAUG3'
||x|x|||||||||o|o||||
3'UACCUCCUCCAAGACUACCACCACUCUUGCAAUUACCACCGUUAUUUCUACAACUCCCUCUAUUAAACCUACCGCUCUUGU5' ( -27.30[75.00%] )
>novel_mir_130	|Unigene35356_All	|location[116,136]	| size 305 gap 0 0%
5'UUUAAGGUGGCAAUGAGGAUG3'
||x|x|||||||||o|o||||
3'UACCUCCUCCAAGACUACCACCACUCUUGCAAUUACCACCGUUAUUUCUACAACUCCCUCUAUUAAACCUACCGCUCUUGU5' ( -27.30[75.00%] )
>novel_mir_130	|Unigene44637_All	|location[250,270]	| size 289 gap 0 0%
5'UUUAAGGUGGCAAUGAGGAUG3'
|||||||||||||||||||||
3'GCUCUAAGUUACAGAUGGCAAAUUCCACCGUUACUCCUACACAUGAGACAUGGACACCGGUGUUUCAUAG5' ( -36.40[100.00%] )
>novel_mir_130	|Unigene46312_All	|location[36,56]	| size 227 gap 0 0%
5'UUUAAGGUGGCAAUGAGGAUG3'
|||x||o|||||||||o||||
3'CAGUAUAGCUAUACUUGUUGUUAUUCUAAUAAAAUCUACCGUUACUUCUACUCCUGGUGGUCGGACAUUAGUUACCAGGUG5' ( -27.20[75.35%] )
>novel_mir_131	|CL3764.Contig5_All	|location[605,627]	| size 1357 gap 0 0%
5'UAUGGAAAUGUAGCUAGAUGGUU3'
|x||o|||||||||||||||||x
3'ACUACCAACUCAUCGAACCAUCUCAUCUCAACACUUUUACAUCGAUCUACCACCACGAAAAUUUUUCCACUUAAACCAAGUAU5' ( -31.60[83.82%] )
>novel_mir_131	|CL6139.Contig1_All	|location[172,194]	| size 271 gap 0 0%
5'UAUGGAAAUGUAGCUAGAUGGUU3'
|xx|||||||||||||||||||x
3'CAUCCAACUUACCAAACCUAUCCUACCACUACCCCUUUACAUCGAUCUACCACUCACGUUUAUUUCCACUUAACUGUUCGUUG5' ( -32.90[87.97%] )
>novel_mir_131	|CL12113.Contig1_All	|location[165,187]	| size 262 gap 0 0%
5'UAUGGAAAUGUAGCUAGAUGGUU3'
xx||||||||||||||||||||x
3'CAACCAACUCACCAGAUCUACCCCUUCACACGACCUUUACAUCGAUCUACCAUUCACGUAUUUUCCACUUAAACCAAUCAUAC5' ( -34.70[92.29%] )
>novel_mir_131	|CL16881.Contig1_All	|location[6,28]	| size 210 gap 0 0%
5'UAUGGAAAUGUAGCUAGAUGGUU3'
|x||||||x|||||||||||||x
3'CACCCAACUUACAAAAACUACCUUUCCACUACACCUUUUCAUCGAUCUACCAUCCACG5' ( -30.10[80.27%] )
>novel_mir_131	|Unigene2369_All	|location[173,195]	| size 299 gap 0 0%
5'UAUGGAAAUGUAGCUAGAUGGUU3'
xx||||||||||||||||||||x
3'CAACCAACUCACUAAAACCGCCUUUUCACUCGACCUUUACAUCGAUCUACCAUCACGUAAUUUCCACUUAAGUCUUGUCUUCA5' ( -34.70[92.53%] )
>novel_mir_131	|Unigene19739_All	|location[7,29]	| size 1618 gap 0 0%
5'UAUGGAAAUGUAGCUAGAUGGUU3'
|||||||xx|||||||o||||||
3'UCAUUGGGAAAUACUAAUCGAACAAACAUUAUACCUUAUCAUCGAUUUACCAAUACCAA5' ( -28.50[76.20%] )
>novel_mir_131	|Unigene32654_All	|location[207,229]	| size 293 gap 0 0%
5'UAUGGAAAUGUAGCUAGAUGGUU3'
|x||||||||||||||||||||x
3'ACUACCAACUUACCUAACUAUACCUUCACUACACCUUUACAUCGAUCUACCAUCCACGAAAAUUUUCCACUUAAACUAAGUAU5' ( -34.40[91.73%] )
>novel_mir_131	|Unigene49983_All	|location[169,191]	| size 260 gap 0 0%
5'UAUGGAAAUGUAGCUAGAUGGUU3'
|x||||||||||||||||||||x
3'CUACCAACUUACCAAAACUACCCCUUCACUACACCUUUACAUCGAUCUACCAUCCACUAAGUUCCACUUUUAACUCAGUUCGA5' ( -34.40[91.73%] )
>novel_mir_133	|CL664.Contig5_All	|location[887,908]	| size 1080 gap 0 0%
5'UAUCACACUUUCAUGGCAUUUC3'
||||||||||||||o|||||||
3'ACGUUGGGAGUGUGAACGAAGUACAAAGAGAUAGUGUGAAAGUAUCGUAAAGUAACAAUACUGAAUAACAUACAAGUACUUC5' ( -33.00[93.48%] )
>novel_mir_133	|Unigene4942_All	|location[403,424]	| size 516 gap 0 0%
5'UAUCACACUUUCAUGGCAUUUC3'
||||||||||||||||||||||
3'ACGUUGGAAAUGUGAACGAAGCGCAAGGAGAUAGUGUGAAAGUACCGUAAAGUGACAAUACAUUAAGUAUACCUUUCAGUAU5' ( -35.30[100.00%] )
>novel_mir_135	|Unigene32235_All	|location[63,83]	| size 234 gap 0 0%
5'UGAAUUUACCACUUCUAGUCG3'
||||||o||||||||o||||x
3'UAUAUACAUUUAAAUGUUGGUCAGCAGAACACUUAAGUGGUGAAGGUCAGAUGCCCAAGGCUGGUAGUCGGGGUGGCUCUA5' ( -32.50[97.60%] )
>novel_mir_139	|CL10566.Contig1_All	|location[489,509]	| size 640 gap 0 0%
5'UCAACACUGUACUCAAUUAUG3'
|||||||||||||||||||||
3'ACUACUUAGCUGAGUUUCGUACCUCAAAGCAGUUGUGACAUGAGUUAAUACAAAAACGAAGAAAAGACUAUUUAAAAGUUA5' ( -32.20[100.00%] )
>novel_mir_139	|CL10566.Contig2_All	|location[422,442]	| size 533 gap 0 0%
5'UCAACACUGUACUCAAUUAUG3'
|||||||||||||||||||||
3'ACUACUUAGCGGAGUUUCGUACCUCUAAGCAGUUGUGACAUGAGUUAAUACAAAAACGAAGAAAAGACUAUUUAAAAGUUA5' ( -32.20[100.00%] )
>novel_mir_139	|CL17498.Contig1_All	|location[660,680]	| size 771 gap 0 0%
5'UCAACACUGUACUCAAUUAUG3'
|||||||||||||||||||||
3'ACUACUUAGCGGAGUUUCGUACCUCUAAGCAGUUGUGACAUGAGUUAAUACAAAAACGAAGAAAAGACUAUUUAAAAGUUA5' ( -32.20[100.00%] )
>novel_mir_15	|CL1309.Contig11_All	|location[77,97]	| size 352 gap 0 0%
5'AAGCUGCUCAGACUAAAAGAA3'
|||||||||||||||||||||
3'AAAACUGUAAAACUCUAUAGAGGAUUUGUUUUCGACGAGUCUGAUUUUCUUAAAUUUGAACGCCUCUAUUUCGUAAAACAC5' ( -34.10[100.00%] )
>novel_mir_15	|CL1309.Contig12_All	|location[354,374]	| size 517 gap 0 0%
5'AAGCUGCUCAGACUAAAAGAA3'
|||||||||||||||||||||
3'CACAAGUCCUUACUCUAUAGGGGAUUUGUUUUCGACGAGUCUGAUUUUCUUAAAUUUGAACGCCUCUAUUUCGUAAAACAC5' ( -34.10[100.00%] )
>novel_mir_15	|CL1309.Contig13_All	|location[180,200]	| size 352 gap 0 0%
5'AAGCUGCUCAGACUAAAAGAA3'
|||||||||||||||||||||
3'CACAAGUCCUUACUCUAUAGGGGAUUUGUUUUCGACGAGUCUGAUUUUCUUAAAUUUGAACGCACAUUGAUCCCGGGCACG5' ( -34.10[100.00%] )
>novel_mir_15	|CL1309.Contig18_All	|location[205,225]	| size 248 gap 0 0%
5'AAGCUGCUCAGACUAAAAGAA3'
xx||||||||||||||||o|x
3'CAUGUUCGUCUUUUGUUAGGGAAAACGACGAGUCUGAUUUUUUAAAAAUUGAACGUCUCUGUCUCGUAAAACAC5' ( -30.70[88.47%] )
>novel_mir_15	|CL11098.Contig2_All	|location[1360,1380]	| size 1691 gap 0 0%
5'AAGCUGCUCAGACUAAAAGAA3'
xx||||||||||x|||||||x
3'UGGGCCCUUUCUCGGGUAAGGUCUUCUGUAAACGACGAGUCUAAUUUUCUACACCCCUCUACCGCGCGUUUGAUGCAAAAA5' ( -27.30[79.13%] )
>novel_mir_157	|CL2385.Contig4_All	|location[197,217]	| size 470 gap 0 0%
5'UGGGGCAGUUAGAAGCGCUAG3'
||oo||||||||||||o||||
3'AGGAAGAACAAAACCUACUACACUUAUUGCACUUCGUCAAUCUUCGUGAUCGUCCAAGUGGACUAACCAAAAAGGGACCUU5' ( -34.60[81.80%] )
>novel_mir_157	|CL2385.Contig25_All	|location[74,94]	| size 473 gap 0 0%
5'UGGGGCAGUUAGAAGCGCUAG3'
xx|o||||||||||||o||||
3'AGGAGGAACAAAACCUACUACACCUACUAGUACUCGUCAAUCUUCGUGAUCGCCCAAGUGGAUGUACCAAAACGGGUCCUU5' ( -33.70[79.11%] )
>novel_mir_157	|CL2385.Contig31_All	|location[1363,1383]	| size 1579 gap 0 0%
5'UGGGGCAGUUAGAAGCGCUAG3'
|||o||||||||||||o||||
3'AGGACGAACAAAACCUAUUACACUUAUUGCACCUCGUCAAUCUUCGUGAUCGUCCAAGUGCACUAACCAAAAAGGGUCCUU5' ( -37.40[88.42%] )
>novel_mir_157	|CL2385.Contig35_All	|location[112,132]	| size 959 gap 0 0%
5'UGGGGCAGUUAGAAGCGCUAG3'
|||o||||||||||||x||||
3'AGGAUGAACAAAACCUGCUACACUUACUAGACCUCGUCAAUCUUCGAGAUCGCCCAAGUGGACUAACCAAGAGGGGGCCUU5' ( -33.90[79.58%] )
>novel_mir_157	|CL2385.Contig46_All	|location[59,79]	| size 294 gap 0 0%
5'UGGGGCAGUUAGAAGCGCUAG3'
|||||||||||||||||||||
3'AGGAAGAACAAAACCUACUACACUUAUUACACCCCGUCAAUCUUCGCGAUCGUCCAAGUGGACUAACCAAAAAGGGACCUU5' ( -42.30[100.00%] )
>novel_mir_157	|CL3514.Contig5_All	|location[197,217]	| size 470 gap 0 0%
5'UGGGGCAGUUAGAAGCGCUAG3'
||oo||||||||||||o||||
3'AGGAAGAACAAAACCUACUACACUUAUUGCACUUCGUCAAUCUUCGUGAUCGUCCAAGUGGACUAACCAAAAAGGGACCUU5' ( -34.60[81.80%] )
>novel_mir_157	|CL3514.Contig33_All	|location[74,94]	| size 473 gap 0 0%
5'UGGGGCAGUUAGAAGCGCUAG3'
xx|o||||||||||||o||||
3'AGGAGGAACAAAACCUACUACACCUACUAGUACUCGUCAAUCUUCGUGAUCGCCCAAGUGGAUGUACCAAAACGGGUCCUU5' ( -33.70[79.11%] )
>novel_mir_157	|CL3514.Contig40_All	|location[1363,1383]	| size 1579 gap 0 0%
5'UGGGGCAGUUAGAAGCGCUAG3'
|||o||||||||||||o||||
3'AGGACGAACAAAACCUAUUACACUUAUUGCACCUCGUCAAUCUUCGUGAUCGUCCAAGUGCACUAACCAAAAAGGGUCCUU5' ( -37.40[88.42%] )
>novel_mir_157	|CL3514.Contig44_All	|location[112,132]	| size 959 gap 0 0%
5'UGGGGCAGUUAGAAGCGCUAG3'
|||o||||||||||||x||||
3'AGGAUGAACAAAACCUGCUACACUUACUAGACCUCGUCAAUCUUCGAGAUCGCCCAAGUGGACUAACCAAGAGGGGGCCUU5' ( -33.90[79.58%] )
>novel_mir_157	|CL3514.Contig65_All	|location[59,79]	| size 294 gap 0 0%
5'UGGGGCAGUUAGAAGCGCUAG3'
|||||||||||||||||||||
3'AGGAAGAACAAAACCUACUACACUUAUUACACCCCGUCAAUCUUCGCGAUCGUCCAAGUGGACUAACCAAAAAGGGACCUU5' ( -42.30[100.00%] )
>novel_mir_157	|CL5850.Contig3_All	|location[197,217]	| size 470 gap 0 0%
5'UGGGGCAGUUAGAAGCGCUAG3'
||oo||||||||||||o||||
3'AGGAAGAACAAAACCUACUACACUUAUUGCACUUCGUCAAUCUUCGUGAUCGUCCAAGUGGACUAACCAAAAAGGGACCUU5' ( -34.60[81.80%] )
>novel_mir_157	|CL5850.Contig16_All	|location[74,94]	| size 473 gap 0 0%
5'UGGGGCAGUUAGAAGCGCUAG3'
xx|o||||||||||||o||||
3'AGGAGGAACAAAACCUACUACACCUACUAGUACUCGUCAAUCUUCGUGAUCGCCCAAGUGGAUGUACCAAAACGGGUCCUU5' ( -33.70[79.11%] )
>novel_mir_157	|CL5850.Contig23_All	|location[1363,1383]	| size 1579 gap 0 0%
5'UGGGGCAGUUAGAAGCGCUAG3'
|||o||||||||||||o||||
3'AGGACGAACAAAACCUAUUACACUUAUUGCACCUCGUCAAUCUUCGUGAUCGUCCAAGUGCACUAACCAAAAAGGGUCCUU5' ( -37.40[88.42%] )
>novel_mir_157	|CL5850.Contig25_All	|location[112,132]	| size 959 gap 0 0%
5'UGGGGCAGUUAGAAGCGCUAG3'
|||o||||||||||||x||||
3'AGGAUGAACAAAACCUGCUACACUUACUAGACCUCGUCAAUCUUCGAGAUCGCCCAAGUGGACUAACCAAGAGGGGGCCUU5' ( -33.90[79.58%] )
>novel_mir_157	|CL5850.Contig28_All	|location[59,79]	| size 294 gap 0 0%
5'UGGGGCAGUUAGAAGCGCUAG3'
|||||||||||||||||||||
3'AGGAAGAACAAAACCUACUACACUUAUUACACCCCGUCAAUCUUCGCGAUCGUCCAAGUGGACUAACCAAAAAGGGACCUU5' ( -42.30[100.00%] )
>novel_mir_165	|CL404.Contig71_All	|location[255,276]	| size 360 gap 0 0%
5'UGCAUCUCGUGGAAGUCUUGAU3'
o||x||||||||||||||o|||
3'UCCACUACUUUACUAGGAGCACAUACUCAUGCGCAGAGCACCUUCAGAGCUAGCUUAAAAUUUACUAUGACGAGAGUGCACC5' ( -35.00[87.28%] )
>novel_mir_165	|CL404.Contig82_All	|location[1028,1049]	| size 1206 gap 0 0%
5'UGCAUCUCGUGGAAGUCUUGAU3'
||||||||||||||||||||||
3'UGCCCUACUCUACUAUGAACACAUACUCAUACGUAGAGCACCUUCAGAACUACCAAUAGAUUUUCUACAGUUAGAGUGUACC5' ( -40.00[100.00%] )
>novel_mir_165	|CL404.Contig87_All	|location[288,309]	| size 695 gap 0 0%
5'UGCAUCUCGUGGAAGUCUUGAU3'
|||||||||||||||||||||o
3'UCCCCUACUCUACUAGGAGUAUAUACUCGUACGUAGAGCACCUUCAGAACUGGCUUAAAAUUUACUGCGAUGAAAGUGCACC5' ( -40.40[100%] )
>novel_mir_165	|CL404.Contig88_All	|location[288,309]	| size 1113 gap 0 0%
5'UGCAUCUCGUGGAAGUCUUGAU3'
|||||||||||||||o|||||o
3'UCUACUACUCUACUAGGAGUAUAUACUCGUACGUAGAGCACCUUCGGAACUGGCCUAAAAUGUACUACAGUGAGAGUGUACC5' ( -39.80[99.25%] )
>novel_mir_165	|CL404.Contig90_All	|location[992,1013]	| size 1465 gap 0 0%
5'UGCAUCUCGUGGAAGUCUUGAU3'
||||||o|||||||||||o|||
3'UCUCCCACUCUACUAGGAGUAAAUGCUCAUACGUAGGGCACCUUCAGAGCUAGCGAUAGAAUCAAGGGGGCUAGAGUGAACC5' ( -38.90[97.01%] )
>novel_mir_165	|CL404.Contig115_All	|location[922,943]	| size 1389 gap 0 0%
5'UGCAUCUCGUGGAAGUCUUGAU3'
o|||||||||||x|||||o|||
3'UCUUCCACUCUACUAGGAGCAAAUACUCGUGCGUAGAGCACCAUCAGAGCUAGCGAUAGAAUUUCUACGGUGAGAGUGUACC5' ( -34.90[87.03%] )
>novel_mir_165	|CL404.Contig124_All	|location[93,114]	| size 529 gap 0 0%
5'UGCAUCUCGUGGAAGUCUUGAU3'
|||||||||||||||o||o||x
3'UCCCUUACUCUACUAGGAAUAAAUGCUCAUACGUAGAGCACCUUCGGAGCUUGCCUAAAAUUUACUAAGGCGACAGUGCACC5' ( -38.50[96.01%] )
>novel_mir_165	|CL1208.Contig42_All	|location[992,1013]	| size 1465 gap 0 0%
5'UGCAUCUCGUGGAAGUCUUGAU3'
||||||o|||||||||||o|||
3'UCUCCCACUCUACUAGGAGUAAAUGCUCAUACGUAGGGCACCUUCAGAGCUAGCGAUAGAAUCAAGGGGGCUAGAGUGAACC5' ( -38.90[97.01%] )
>novel_mir_165	|CL1208.Contig54_All	|location[922,943]	| size 1389 gap 0 0%
5'UGCAUCUCGUGGAAGUCUUGAU3'
o|||||||||||x|||||o|||
3'UCUUCCACUCUACUAGGAGCAAAUACUCGUGCGUAGAGCACCAUCAGAGCUAGCGAUAGAAUUUCUACGGUGAGAGUGUACC5' ( -34.90[87.03%] )
>novel_mir_165	|CL1208.Contig61_All	|location[93,114]	| size 529 gap 0 0%
5'UGCAUCUCGUGGAAGUCUUGAU3'
|||||||||||||||o||o||x
3'UCCCUUACUCUACUAGGAAUAAAUGCUCAUACGUAGAGCACCUUCGGAGCUUGCCUAAAAUUUACUAAGGCGACAGUGCACC5' ( -38.50[96.01%] )
>novel_mir_165	|CL3200.Contig4_All	|location[255,276]	| size 360 gap 0 0%
5'UGCAUCUCGUGGAAGUCUUGAU3'
o||x||||||||||||||o|||
3'UCCACUACUUUACUAGGAGCACAUACUCAUGCGCAGAGCACCUUCAGAGCUAGCUUAAAAUUUACUAUGACGAGAGUGCACC5' ( -35.00[87.28%] )
>novel_mir_165	|CL3200.Contig6_All	|location[288,309]	| size 695 gap 0 0%
5'UGCAUCUCGUGGAAGUCUUGAU3'
|||||||||||||||||||||o
3'UCCCCUACUCUACUAGGAGUAUAUACUCGUACGUAGAGCACCUUCAGAACUGGCUUAAAAUUUACUGCGAUGAAAGUGCACC5' ( -40.40[100%] )
>novel_mir_165	|CL3200.Contig7_All	|location[992,1013]	| size 1465 gap 0 0%
5'UGCAUCUCGUGGAAGUCUUGAU3'
||||||o|||||||||||o|||
3'UCUCCCACUCUACUAGGAGUAAAUGCUCAUACGUAGGGCACCUUCAGAGCUAGCGAUAGAAUCAAGGGGGCUAGAGUGAACC5' ( -38.90[97.01%] )
>novel_mir_165	|CL3200.Contig13_All	|location[922,943]	| size 1389 gap 0 0%
5'UGCAUCUCGUGGAAGUCUUGAU3'
o|||||||||||x|||||o|||
3'UCUUCCACUCUACUAGGAGCAAAUACUCGUGCGUAGAGCACCAUCAGAGCUAGCGAUAGAAUUUCUACGGUGAGAGUGUACC5' ( -34.90[87.03%] )
>novel_mir_165	|CL7262.Contig1_All	|location[1028,1049]	| size 1206 gap 0 0%
5'UGCAUCUCGUGGAAGUCUUGAU3'
||||||||||||||||||||||
3'UGCCCUACUCUACUAUGAACACAUACUCAUACGUAGAGCACCUUCAGAACUACCAAUAGAUUUUCUACAGUUAGAGUGUACC5' ( -40.00[100.00%] )
>novel_mir_165	|CL15040.Contig1_All	|location[50,71]	| size 470 gap 0 0%
5'UGCAUCUCGUGGAAGUCUUGAU3'
|||||||||||||||||||||o
3'GCUCCCACUCUACUAGGAGCACAUGGUCCUACGUAGAGCACCUUCAGAACUGUCACAUAAUUUACUGCAGUGAGAGUGCACC5' ( -40.20[100%] )
>novel_mir_165	|CL15556.Contig1_All	|location[145,166]	| size 570 gap 0 0%
5'UGCAUCUCGUGGAAGUCUUGAU3'
|||x||x||||||||o|||||o
3'UUCCCCACUCUACUAGGAACACAUGCUCGUACGCAGUGCACCUUCGGAACUGGCGGAUAAUUUACUGCGGUGAGAGUACACC5' ( -31.30[78.05%] )
>novel_mir_165	|CL15556.Contig2_All	|location[159,180]	| size 688 gap 0 0%
5'UGCAUCUCGUGGAAGUCUUGAU3'
|||x||x||||||||||||||o
3'UUCCCCACUCUACUAGGAACACAUGCUCGUACGCAGUGCACCUUCAGAACUGGCGGAUAAUUUACUGAGGUGAGAGUACACC5' ( -31.90[79.55%] )
>novel_mir_174	|CL6530.Contig1_All	|location[357,377]	| size 1012 gap 0 0%
5'UGAUAUGAUGCUUCGGAUGAG3'
|||||||||||||||||||||
3'CGUGGAACUCACAAGUGAGAUAUUGAACCGACUAUACUACGAAGCCUACUCUUUUGGUUUGCACAGACAGGGUCUUAUAGU5' ( -36.60[100.00%] )
>novel_mir_174	|Unigene27868_All	|location[109,129]	| size 1105 gap 0 0%
5'UGAUAUGAUGCUUCGGAUGAG3'
o|||||||||||||||||oxx
3'UAUUGCAUUGUAUAGAAGAUUCUCCGCUACGCUAUACUACGAAGCCUAUCACUAGCUCUAACAUGCAACUUCUGUAGGUGA5' ( -30.60[83.84%] )
>novel_mir_178	|CL1110.Contig2_All	|location[432,452]	| size 460 gap 0 0%
5'GAAAUAGGUGAUCUCGGAAUU3'
|||||||||||||||||||o|
3'AGUAAUAACUUUAUCCACUAGAGCCUUGAUUUCAAACAUCUUAUACACCCUGCUCUAAC5' ( -35.00[100.00%] )
>novel_mir_178	|CL2420.Contig20_All	|location[83,103]	| size 336 gap 0 0%
5'GAAAUAGGUGAUCUCGGAAUU3'
o||||||||||||||||||||
3'UGUGUUCGUUUCUUGGAAAUAAAGUAAUAAUUUUAUCCACUAGAGCCUUAACUGGUACUUAAUUACUGGAAAACCUAACCC5' ( -32.50[92.59%] )
>novel_mir_178	|CL2700.Contig2_All	|location[248,268]	| size 289 gap 0 0%
5'GAAAUAGGUGAUCUCGGAAUU3'
o|||||||||||||x||||||
3'GCAACGGUACAGAAGUAAUAAUUUUAUCCACUAGAACCUUAACAUAAAUGUAUUCUACCUUAGUGAGCUAGA5' ( -26.60[75.78%] )
>novel_mir_178	|CL4631.Contig6_All	|location[634,654]	| size 784 gap 0 0%
5'GAAAUAGGUGAUCUCGGAAUU3'
||||||||||||||x||||xx
3'UGUAAUAUGAUGAACCAAACACAAUCGUAACUUUAUCCACUAGAACCUUUUUUACGUGUCGAUGAGCAGAUGAAGUUGUUG5' ( -27.70[79.14%] )
>novel_mir_178	|CL4631.Contig8_All	|location[73,93]	| size 462 gap 0 0%
5'GAAAUAGGUGAUCUCGGAAUU3'
o||||||||||||||||||xx
3'UUUAAUAUGAUGAAUCAAACAUAAUCGUAAUUUUAUCCACUAGAGCCUUCUUUUUUUUACGUGUCGAGACGUUUUCUCAAC5' ( -30.90[88.29%] )
>novel_mir_178	|CL6817.Contig1_All	|location[488,508]	| size 891 gap 0 0%
5'GAAAUAGGUGAUCUCGGAAUU3'
||||||||||||||x|||||x
3'UGUGUUCGUUGUUUGGAUAGAUGGUAACAACUUUAUCCACUAGAACCUUAUGCUUCAGUCCCUGAUACUAUACCUGUGAUG5' ( -28.30[80.40%] )
>novel_mir_178	|CL8233.Contig2_All	|location[634,654]	| size 784 gap 0 0%
5'GAAAUAGGUGAUCUCGGAAUU3'
||||||||||||||x||||xx
3'UGUAAUAUGAUGAACCAAACACAAUCGUAACUUUAUCCACUAGAACCUUUUUUACGUGUCGAUGAGCAGAUGAAGUUGUUG5' ( -27.70[79.14%] )
>novel_mir_178	|CL8233.Contig4_All	|location[73,93]	| size 462 gap 0 0%
5'GAAAUAGGUGAUCUCGGAAUU3'
o||||||||||||||||||xx
3'UUUAAUAUGAUGAAUCAAACAUAAUCGUAAUUUUAUCCACUAGAGCCUUCUUUUUUUUACGUGUCGAGACGUUUUCUCAAC5' ( -30.90[88.29%] )
>novel_mir_178	|CL9827.Contig6_All	|location[677,697]	| size 915 gap 0 0%
5'GAAAUAGGUGAUCUCGGAAUU3'
|||||||||||||||||||||
3'ACACCGUACACCGUACUGCAGCAUAAACAACUUUAUCCACUAGAGCCUUAAUAUUUUAACUCCAAUUACAUUGUUCCGUAC5' ( -35.00[100.00%] )
>novel_mir_178	|CL11802.Contig1_All	|location[11,31]	| size 295 gap 0 0%
5'GAAAUAGGUGAUCUCGGAAUU3'
||||||||||||||x|||||x
3'CGUGUUCGUUGUUUGGAUAUAUGGUAACAACUUUAUCCACUAGAACCUUAUUCUUCCCCCG5' ( -28.30[80.86%] )
>novel_mir_178	|CL15762.Contig1_All	|location[32,52]	| size 406 gap 0 0%
5'GAAAUAGGUGAUCUCGGAAUU3'
||||||||||||||||x|xxx
3'UGUGUUCGUUGCUUGGAAAGAAAGUAAUAACUUUAUCCACUAGAGCGUCUUGUAAAAGUGUAGAAGUUGAUUUAUUAGAAA5' ( -28.40[80.68%] )
>novel_mir_178	|CL17510.Contig1_All	|location[187,207]	| size 242 gap 0 0%
5'GAAAUAGGUGAUCUCGGAAUU3'
||||||||||||||x||||x|
3'ACCGCUAAUACAACAGUACAGAAGUAAUAACUUUAUCCACUAGAACCUUUAUAUAUAAAUGAAGUCGAAUUCACCAUUCGA5' ( -27.70[79.14%] )
>novel_mir_178	|Unigene20719_All	|location[316,336]	| size 350 gap 0 0%
5'GAAAUAGGUGAUCUCGGAAUU3'
|x|||||o||||||||||xo|
3'CAUACUACAGUGAACGUUAUCUACUAGAGCCUAGAAAUACCUAUACCCCUUUGACAGGAGGUCUU5' ( -26.00[74.07%] )
>novel_mir_178	|Unigene35628_All	|location[11,31]	| size 322 gap 0 0%
5'GAAAUAGGUGAUCUCGGAAUU3'
||||||||||||||x|||||x
3'UGUGUACGUUGUUUGGAUAGAUGGAAACAACUUUAUCCACUAGAACCUUAUUCUUCCCCCG5' ( -28.30[80.86%] )
>novel_mir_190	|CL3764.Contig5_All	|location[605,627]	| size 1357 gap 0 0%
5'GCUGGAAAUGUAGCUAGAUGGUA3'
xx||o|||||||||||||||||x
3'ACUACCAACUCAUCGAACCAUCUCAUCUCAACACUUUUACAUCGAUCUACCACCACGAAAAUUUUUCCACUUAAACCAAGUAU5' ( -32.00[75.47%] )
>novel_mir_190	|CL11991.Contig1_All	|location[16,38]	| size 792 gap 0 0%
5'GCUGGAAAUGUAGCUAGAUGGUA3'
||||||||||||||||x|||oxx
3'AUAUCUUUAUACUUUUCAUUUGAUAUCGAUCGACCUUUACAUCGAUGUACUUACUAAUAGCUCCCUCG5' ( -33.20[79.24%] )
>novel_mir_190	|CL12113.Contig1_All	|location[165,187]	| size 262 gap 0 0%
5'GCUGGAAAUGUAGCUAGAUGGUA3'
|||||||||||||||||||||||
3'CAACCAACUCACCAGAUCUACCCCUUCACACGACCUUUACAUCGAUCUACCAUUCACGUAUUUUCCACUUAAACCAAUCAUAC5' ( -42.50[100.00%] )
>novel_mir_190	|Unigene2369_All	|location[173,195]	| size 299 gap 0 0%
5'GCUGGAAAUGUAGCUAGAUGGUA3'
|||||||||||||||||||||||
3'CAACCAACUCACUAAAACCGCCUUUUCACUCGACCUUUACAUCGAUCUACCAUCACGUAAUUUCCACUUAAGUCUUGUCUUCA5' ( -41.90[100.00%] )
>novel_mir_190	|Unigene32654_All	|location[207,229]	| size 293 gap 0 0%
5'GCUGGAAAUGUAGCUAGAUGGUA3'
xx|||||||||||||||||||||
3'ACUACCAACUUACCUAACUAUACCUUCACUACACCUUUACAUCGAUCUACCAUCCACGAAAAUUUUCCACUUAAACUAAGUAU5' ( -35.30[84.25%] )
>novel_mir_190	|Unigene49983_All	|location[169,191]	| size 260 gap 0 0%
5'GCUGGAAAUGUAGCUAGAUGGUA3'
xx|||||||||||||||||||||
3'CUACCAACUUACCAAAACUACCCCUUCACUACACCUUUACAUCGAUCUACCAUCCACUAAGUUCCACUUUUAACUCAGUUCGA5' ( -35.30[84.25%] )
>novel_mir_194	|CL803.Contig4_All	|location[70,91]	| size 462 gap 0 0%
5'CAAAAACGGACGAAAACGUGCA3'
x||||||o|||||||||||ox|
3'GCUUUUGUAUUUUUAAGCCUGCUUUUGCAUUUUUUUGUCUGCUUUUGCAUUUUUUUACCUGCUUUUGCGCGUUUUUGCCUAC5' ( -27.40[75.48%] )
>novel_mir_194	|CL803.Contig8_All	|location[115,136]	| size 243 gap 0 0%
5'CAAAAACGGACGAAAACGUGCA3'
x||||||||||||||||||ox|
3'GUUUUUGCAUUUUUUCACCUGCCUUUCCAAUUUUUUGCCUGCUUUUGCAUUUAUUUAGCUUGCUUUUGCAUUUUUUAGCCCA5' ( -27.40[74.25%] )
>novel_mir_194	|CL803.Contig10_All	|location[117,138]	| size 243 gap 0 0%
5'CAAAAACGGACGAAAACGUGCA3'
x||||||||||||||||||ox|
3'GUUUUUGCAUUUUUUCACCUGCCUUUCCAAUUUUUUGCCUGCUUUUGCAUUUAUUUAGCUUGCUUUUGCAUUUUUUAGCCCA5' ( -27.40[74.25%] )
>novel_mir_194	|CL803.Contig16_All	|location[70,91]	| size 537 gap 0 0%
5'CAAAAACGGACGAAAACGUGCA3'
x||||||o|||||||||||ox|
3'GCUUUUGUAUUUUUAAGCCUGCUUUUGCAUUUUUUUGUCUGCUUUUGCAUUUUUUUACCUGCUUUUGCGCGUUUUUGCCUAC5' ( -27.40[75.48%] )
>novel_mir_194	|CL803.Contig21_All	|location[186,207]	| size 210 gap 0 0%
5'CAAAAACGGACGAAAACGUGCA3'
x||||||||||||||||||ox|
3'CAUUUUUUUGCCUGCUUUUGCAUUUUUUUCCUACUUGUGCAUUUUUGUCUGCUUU5' ( -27.40[75.48%] )
>novel_mir_194	|CL803.Contig23_All	|location[10,31]	| size 321 gap 0 0%
5'CAAAAACGGACGAAAACGUGCA3'
||||||||||||x|||||||x|
3'GCUUUUGCGUGUUUUUGCCUGCUUUUGCACGUUUUUGCCUGCCUUUGCACAUUUUUGCCUG5' ( -36.30[100.00%] )
>novel_mir_194	|CL803.Contig23_All	|location[148,169]	| size 321 gap 0 0%
5'CAAAAACGGACGAAAACGUGCA3'
x||||||o||||||||||o|||
3'UGCUUUUGCGCGUUUUUGCUUACUUUUGCAUUUUUUGUCUGCUUUUGCGCGUUUUUGCCUAAUUUUGCAUUUUUUGCCUGUU5' ( -30.90[83.97%] )
>novel_mir_194	|CL803.Contig23_All	|location[187,208]	| size 321 gap 0 0%
5'CAAAAACGGACGAAAACGUGCA3'
x|||||||||||||||||o|||
3'GCUUUUGCAUUUUUUUAUCCGCUCUUGCAUUUUUUUGCCUGCUUUUGCGCGUUUUUGCUUACUUUUGCAUUUUUUGUCUGCU5' ( -33.10[91.18%] )
>novel_mir_194	|CL803.Contig23_All	|location[296,317]	| size 321 gap 0 0%
5'CAAAAACGGACGAAAACGUGCA3'
x||||||||||||||||||o||
3'GCAUUUUUUUGCCUGCUUUUGCAUGUUUUUGCACACUUUUAUCCGUUUUUGCAUUG5' ( -31.50[86.78%] )
>novel_mir_194	|CL803.Contig24_All	|location[72,93]	| size 266 gap 0 0%
5'CAAAAACGGACGAAAACGUGCA3'
|||||||||||||||||||ox|
3'ACUUUUGCUUUUUUUUGCCUGCUUUUGCGAGUUUUUGCCUGCUUUUGCAUUUUUUCCUGCUUUUCAUUUUUUUAAACCGCUU5' ( -30.70[83.42%] )
>novel_mir_194	|CL803.Contig24_All	|location[132,153]	| size 266 gap 0 0%
5'CAAAAACGGACGAAAACGUGCA3'
x|||||||||||||||||o|||
3'GCUUUUGCAUUUUUUUAUCCGCUCUUGCAUUUUUUUGCCUGCUUUUGCGCGUUUUUGCUUACUUUUGCUUUUUUUUGCCUGC5' ( -33.10[91.18%] )
>novel_mir_194	|CL803.Contig24_All	|location[241,262]	| size 266 gap 0 0%
5'CAAAAACGGACGAAAACGUGCA3'
x||||||||||||||||||o||
3'GCAUUUUUUUGCCUGCUUUUGCAUGUUUUUGCACACUUUUAUCCGUUUUUGCAUUG5' ( -31.50[86.78%] )
>novel_mir_194	|CL803.Contig27_All	|location[308,329]	| size 370 gap 0 0%
5'CAAAAACGGACGAAAACGUGCA3'
x||||||||||||||||||ox|
3'GUUUUUGCAUUUUUUCACCUGCCUUUCCAAUUUUUUGCCUGCUUUUGCAUUUAUUUAGCUUGCUUUUGCAUUUUUUAGCCCA5' ( -27.40[74.25%] )
>novel_mir_194	|CL803.Contig41_All	|location[13,34]	| size 201 gap 0 0%
5'CAAAAACGGACGAAAACGUGCA3'
x|||||||o||o|||||o||||
3'GUUUUUGCCUGCUUUUGUACACUUUUUCACAUUUUUGCUUGUUUUUGUACGUUGUUGUCCGCUU5' ( -29.60[81.99%] )
>novel_mir_194	|CL803.Contig41_All	|location[43,64]	| size 201 gap 0 0%
5'CAAAAACGGACGAAAACGUGCA3'
|||||||||||||||||o||xx
3'ACCGUUGCACGUUUUUAUCUGCUUUUGCACGUUUUUGCCUGCUUUUGUACACUUUUUCACAUUUUUGCUUGUUUUUGUACGU5' ( -30.00[83.10%] )
>novel_mir_194	|CL803.Contig49_All	|location[5,26]	| size 240 gap 0 0%
5'CAAAAACGGACGAAAACGUGCA3'
x|||||||||||||||||||x|
3'GCCUUUGCAUAUUUUUGCCUAACUUUGUACAUUUUUGCCUGCUUUUGCACAUUUUU5' ( -29.80[82.55%] )
>novel_mir_194	|CL803.Contig49_All	|location[85,106]	| size 240 gap 0 0%
5'CAAAAACGGACGAAAACGUGCA3'
x|||||||||||||||||||x|
3'GCCUUUGCAUAUUUUUGCCUAACUUUGUACAUUUUUGCCUGCUUUUGCACAUUUUUGUAUACCUUUGCACGUUUUUGUCUGC5' ( -29.80[82.55%] )
>novel_mir_194	|CL803.Contig49_All	|location[165,186]	| size 240 gap 0 0%
5'CAAAAACGGACGAAAACGUGCA3'
x|||||||||||||||||||x|
3'GCCUUUGCAUAUUUUUGCCUAACUUUGUACAUUUUUGCCUGCUUUUGCACAUUUUUGUAUACCUUUGCACGUUUUUGUCUGC5' ( -29.80[82.55%] )
>novel_mir_194	|CL803.Contig51_All	|location[115,136]	| size 243 gap 0 0%
5'CAAAAACGGACGAAAACGUGCA3'
x||||||||||||||||||ox|
3'GUUUUUGCAUUUUUUCACCUGCCUUUCCAAUUUUUUGCCUGCUUUUGCAUUUAUUUAGCUUGCUUUUGCAUUUUUUAGCCCA5' ( -27.40[74.25%] )
>novel_mir_194	|CL803.Contig52_All	|location[272,293]	| size 365 gap 0 0%
5'CAAAAACGGACGAAAACGUGCA3'
||||||||||||||||||||x|
3'ACCUUUGCACGUUUUUACCUGCUUUUGCACGUUUUUGCCUGCUUUUGCACAUUUUCGCCUUCUUUUGCACGUUUUUUGUCUA5' ( -31.80[88.09%] )
>novel_mir_194	|CL803.Contig53_All	|location[272,293]	| size 350 gap 0 0%
5'CAAAAACGGACGAAAACGUGCA3'
||||||||||||||||||||x|
3'AGCUUUGCACGUUUUUGCCUAGCUUUGUACGUUUUUGCCUGCUUUUGCACAUUUUCGCCUUCUUUUGCACGUUUUUUGUCUA5' ( -31.80[88.09%] )
>novel_mir_194	|CL803.Contig64_All	|location[12,33]	| size 295 gap 0 0%
5'CAAAAACGGACGAAAACGUGCA3'
|||||||ox|||||||||||||
3'GCUUUUGCACAUUUUCGUCUGCUUUUGCACGUUUUUGUAUGCUUUUGCACGUUUUUGUCUGUU5' ( -27.70[76.73%] )
>novel_mir_194	|CL803.Contig64_All	|location[52,73]	| size 295 gap 0 0%
5'CAAAAACGGACGAAAACGUGCA3'
||||||||||||||||||||x|
3'AAUUUCGCCUACUUUUGCACAUUUUUGCACGUUUUUGCCUGCUUUUGCACAUUUUCGUCUGCUUUUGCACGUUUUUGUAUGC5' ( -31.80[88.09%] )
>novel_mir_194	|CL803.Contig67_All	|location[80,101]	| size 257 gap 0 0%
5'CAAAAACGGACGAAAACGUGCA3'
x|||||||||||||||||||x|
3'CAUUUUUGCUUGUUUUGCCUGCUUUUGCACAUUUUUGCCUGCUUUUGCACAUUUUUUGCCCGCUUUUCCUGAUUGCUACGUU5' ( -29.80[82.55%] )
>novel_mir_194	|CL803.Contig67_All	|location[129,150]	| size 257 gap 0 0%
5'CAAAAACGGACGAAAACGUGCA3'
x||||||||||o|||x||||x|
3'ACUUUUGCACAUUUUUGCCUGCUUUGGCACAUUUUUGCCUGUUUUGGCACAUUUUUGCUUGUUUUGCCUGCUUUUGCACAUU5' ( -28.90[80.06%] )
>novel_mir_194	|CL909.Contig1_All	|location[70,91]	| size 462 gap 0 0%
5'CAAAAACGGACGAAAACGUGCA3'
x||||||o|||||||||||ox|
3'GCUUUUGUAUUUUUAAGCCUGCUUUUGCAUUUUUUUGUCUGCUUUUGCAUUUUUUUACCUGCUUUUGCGCGUUUUUGCCUAC5' ( -27.40[75.48%] )
>novel_mir_194	|CL909.Contig2_All	|location[115,136]	| size 243 gap 0 0%
5'CAAAAACGGACGAAAACGUGCA3'
x||||||||||||||||||ox|
3'GUUUUUGCAUUUUUUCACCUGCCUUUCCAAUUUUUUGCCUGCUUUUGCAUUUAUUUAGCUUGCUUUUGCAUUUUUUAGCCCA5' ( -27.40[74.25%] )
>novel_mir_194	|CL909.Contig3_All	|location[117,138]	| size 243 gap 0 0%
5'CAAAAACGGACGAAAACGUGCA3'
x||||||||||||||||||ox|
3'GUUUUUGCAUUUUUUCACCUGCCUUUCCAAUUUUUUGCCUGCUUUUGCAUUUAUUUAGCUUGCUUUUGCAUUUUUUAGCCCA5' ( -27.40[74.25%] )
>novel_mir_194	|CL909.Contig7_All	|location[70,91]	| size 537 gap 0 0%
5'CAAAAACGGACGAAAACGUGCA3'
x||||||o|||||||||||ox|
3'GCUUUUGUAUUUUUAAGCCUGCUUUUGCAUUUUUUUGUCUGCUUUUGCAUUUUUUUACCUGCUUUUGCGCGUUUUUGCCUAC5' ( -27.40[75.48%] )
>novel_mir_194	|CL909.Contig8_All	|location[186,207]	| size 210 gap 0 0%
5'CAAAAACGGACGAAAACGUGCA3'
x||||||||||||||||||ox|
3'CAUUUUUUUGCCUGCUUUUGCAUUUUUUUCCUACUUGUGCAUUUUUGUCUGCUUU5' ( -27.40[75.48%] )
>novel_mir_194	|CL909.Contig19_All	|location[115,136]	| size 243 gap 0 0%
5'CAAAAACGGACGAAAACGUGCA3'
x||||||||||||||||||ox|
3'GUUUUUGCAUUUUUUCACCUGCCUUUCCAAUUUUUUGCCUGCUUUUGCAUUUAUUUAGCUUGCUUUUGCAUUUUUUAGCCCA5' ( -27.40[74.25%] )
>novel_mir_194	|CL993.Contig3_All	|location[53,74]	| size 309 gap 0 0%
5'CAAAAACGGACGAAAACGUGCA3'
x||||||||||||||||||ox|
3'UGGUUUUACAUAUUUUGCCUGCUUUUUCAUAUUUUUGCCUGCUUUUGCAUAUUAUUGCCUGAUUUUGCAUUCUUUUGCAUGC5' ( -28.10[77.41%] )
>novel_mir_194	|CL993.Contig3_All	|location[184,205]	| size 309 gap 0 0%
5'CAAAAACGGACGAAAACGUGCA3'
x||||||||||||||||||ox|
3'UGGUUUUACAUAUUUUGCCUGCUUUUUCAUAUUUUUGCCUGCUUUUGCAUAUUAUUGCCUGAUUUUGCAUUCUUUUGCAUGC5' ( -28.10[77.41%] )
>novel_mir_194	|CL1627.Contig2_All	|location[12,33]	| size 295 gap 0 0%
5'CAAAAACGGACGAAAACGUGCA3'
|||||||ox|||||||||||||
3'GCUUUUGCACAUUUUCGUCUGCUUUUGCACGUUUUUGUAUGCUUUUGCACGUUUUUGUCUGUU5' ( -27.70[76.73%] )
>novel_mir_194	|CL1627.Contig2_All	|location[52,73]	| size 295 gap 0 0%
5'CAAAAACGGACGAAAACGUGCA3'
||||||||||||||||||||x|
3'AAUUUCGCCUACUUUUGCACAUUUUUGCACGUUUUUGCCUGCUUUUGCACAUUUUCGUCUGCUUUUGCACGUUUUUGUAUGC5' ( -31.80[88.09%] )
>novel_mir_194	|CL3071.Contig3_All	|location[115,136]	| size 243 gap 0 0%
5'CAAAAACGGACGAAAACGUGCA3'
x||||||||||||||||||ox|
3'GUUUUUGCAUUUUUUCACCUGCCUUUCCAAUUUUUUGCCUGCUUUUGCAUUUAUUUAGCUUGCUUUUGCAUUUUUUAGCCCA5' ( -27.40[74.25%] )
>novel_mir_194	|CL3071.Contig4_All	|location[117,138]	| size 243 gap 0 0%
5'CAAAAACGGACGAAAACGUGCA3'
x||||||||||||||||||ox|
3'GUUUUUGCAUUUUUUCACCUGCCUUUCCAAUUUUUUGCCUGCUUUUGCAUUUAUUUAGCUUGCUUUUGCAUUUUUUAGCCCA5' ( -27.40[74.25%] )
>novel_mir_194	|CL3071.Contig8_All	|location[186,207]	| size 210 gap 0 0%
5'CAAAAACGGACGAAAACGUGCA3'
x||||||||||||||||||ox|
3'CAUUUUUUUGCCUGCUUUUGCAUUUUUUUCCUACUUGUGCAUUUUUGUCUGCUUU5' ( -27.40[75.48%] )
>novel_mir_194	|CL3071.Contig11_All	|location[308,329]	| size 370 gap 0 0%
5'CAAAAACGGACGAAAACGUGCA3'
x||||||||||||||||||ox|
3'GUUUUUGCAUUUUUUCACCUGCCUUUCCAAUUUUUUGCCUGCUUUUGCAUUUAUUUAGCUUGCUUUUGCAUUUUUUAGCCCA5' ( -27.40[74.25%] )
>novel_mir_194	|CL3071.Contig16_All	|location[13,34]	| size 201 gap 0 0%
5'CAAAAACGGACGAAAACGUGCA3'
x|||||||o||o|||||o||||
3'GUUUUUGCCUGCUUUUGUACACUUUUUCACAUUUUUGCUUGUUUUUGUACGUUGUUGUCCGCUU5' ( -29.60[81.99%] )
>novel_mir_194	|CL3071.Contig16_All	|location[43,64]	| size 201 gap 0 0%
5'CAAAAACGGACGAAAACGUGCA3'
|||||||||||||||||o||xx
3'ACCGUUGCACGUUUUUAUCUGCUUUUGCACGUUUUUGCCUGCUUUUGUACACUUUUUCACAUUUUUGCUUGUUUUUGUACGU5' ( -30.00[83.10%] )
>novel_mir_194	|CL3071.Contig19_All	|location[5,26]	| size 240 gap 0 0%
5'CAAAAACGGACGAAAACGUGCA3'
x|||||||||||||||||||x|
3'GCCUUUGCAUAUUUUUGCCUAACUUUGUACAUUUUUGCCUGCUUUUGCACAUUUUU5' ( -29.80[82.55%] )
>novel_mir_194	|CL3071.Contig19_All	|location[85,106]	| size 240 gap 0 0%
5'CAAAAACGGACGAAAACGUGCA3'
x|||||||||||||||||||x|
3'GCCUUUGCAUAUUUUUGCCUAACUUUGUACAUUUUUGCCUGCUUUUGCACAUUUUUGUAUACCUUUGCACGUUUUUGUCUGC5' ( -29.80[82.55%] )
>novel_mir_194	|CL3071.Contig19_All	|location[165,186]	| size 240 gap 0 0%
5'CAAAAACGGACGAAAACGUGCA3'
x|||||||||||||||||||x|
3'GCCUUUGCAUAUUUUUGCCUAACUUUGUACAUUUUUGCCUGCUUUUGCACAUUUUUGUAUACCUUUGCACGUUUUUGUCUGC5' ( -29.80[82.55%] )
>novel_mir_194	|CL3071.Contig21_All	|location[115,136]	| size 243 gap 0 0%
5'CAAAAACGGACGAAAACGUGCA3'
x||||||||||||||||||ox|
3'GUUUUUGCAUUUUUUCACCUGCCUUUCCAAUUUUUUGCCUGCUUUUGCAUUUAUUUAGCUUGCUUUUGCAUUUUUUAGCCCA5' ( -27.40[74.25%] )
>novel_mir_194	|CL3071.Contig22_All	|location[272,293]	| size 365 gap 0 0%
5'CAAAAACGGACGAAAACGUGCA3'
||||||||||||||||||||x|
3'ACCUUUGCACGUUUUUACCUGCUUUUGCACGUUUUUGCCUGCUUUUGCACAUUUUCGCCUUCUUUUGCACGUUUUUUGUCUA5' ( -31.80[88.09%] )
>novel_mir_194	|CL3305.Contig1_All	|location[514,535]	| size 579 gap 0 0%
5'CAAAAACGGACGAAAACGUGCA3'
x|||||||||||||||||xox|
3'UGCUUUUGCGAGUUUUUGCCUGCUUUUGCAUUUUUUGCCUGCUUUUGCCUAUUUUUUGUCUGUUUAUUGUAUUUUUUGCCCG5' ( -30.70[83.42%] )
>novel_mir_194	|CL3305.Contig1_All	|location[553,574]	| size 579 gap 0 0%
5'CAAAAACGGACGAAAACGUGCA3'
x|||||||||||||||||ox||
3'UGCAUUUUUUUGCCUGCUUUUGCGAGUUUUUGCCUGCUUUUGCAUUUUUUGCCUGCU5' ( -30.70[84.57%] )
>novel_mir_194	|CL3351.Contig1_All	|location[44,65]	| size 257 gap 0 0%
5'CAAAAACGGACGAAAACGUGCA3'
|||||||||||||||x|||||x
3'AAUUUUGUCUGCUUUUGUACCUUUUUGCCUGUUUUUGCCUGCUUUGGCACGAUUUUGCUUGCUUUGCACGUUUUUGCUUGCU5' ( -32.20[88.71%] )
>novel_mir_194	|CL3351.Contig1_All	|location[144,165]	| size 257 gap 0 0%
5'CAAAAACGGACGAAAACGUGCA3'
xx|||||||||||||||o||x|
3'GCUUUUUCACGUUUUUGUUAUUUUUUGCACAGUUUUGCCUGCUUUUGUACAUUUUAUUUUACUUUUGCACAGUUUUGCCUGC5' ( -27.10[75.07%] )
>novel_mir_194	|CL3351.Contig2_All	|location[44,65]	| size 232 gap 0 0%
5'CAAAAACGGACGAAAACGUGCA3'
|||||||||||||||x|||||x
3'AAUUUUGUCUGCUUUUGUACCUUUUUGCCUGUUUUUGCCUGCUUUGGCACGAUUUUGCUUGCUUUGCACGUUUUUGCUUGCU5' ( -32.20[88.71%] )
>novel_mir_194	|CL4603.Contig4_All	|location[53,74]	| size 309 gap 0 0%
5'CAAAAACGGACGAAAACGUGCA3'
x||||||||||||||||||ox|
3'UGGUUUUACAUAUUUUGCCUGCUUUUUCAUAUUUUUGCCUGCUUUUGCAUAUUAUUGCCUGAUUUUGCAUUCUUUUGCAUGC5' ( -28.10[77.41%] )
>novel_mir_194	|CL4603.Contig4_All	|location[184,205]	| size 309 gap 0 0%
5'CAAAAACGGACGAAAACGUGCA3'
x||||||||||||||||||ox|
3'UGGUUUUACAUAUUUUGCCUGCUUUUUCAUAUUUUUGCCUGCUUUUGCAUAUUAUUGCCUGAUUUUGCAUUCUUUUGCAUGC5' ( -28.10[77.41%] )
>novel_mir_194	|CL6435.Contig3_All	|location[243,264]	| size 454 gap 0 0%
5'CAAAAACGGACGAAAACGUGCA3'
x|||||||||||||||||xo||
3'UCUGUUUUUUCAGAUUUUUACCUGCCUUUGAUUUUUGCCUGCUUUUGCCUGUUUUUACAGAUUUUUGUCUGCUCUUUUGCAU5' ( -28.30[76.49%] )
>novel_mir_194	|CL7158.Contig3_All	|location[304,325]	| size 326 gap 0 0%
5'CAAAAACGGACGAAAACGUGCA3'
x||||||||||||||||||ox|
3'UUUUUUUGCCUGCUUUUGCAUUUUUCUGCCUGCUUUGCAUUUUCUCUACAUUC5' ( -27.40[75.48%] )
>novel_mir_194	|CL7158.Contig4_All	|location[1336,1357]	| size 1422 gap 0 0%
5'CAAAAACGGACGAAAACGUGCA3'
x||||||||||||||||||ox|
3'CGCUUUUGCAUUCUUUUGCCUGCUUUUGCAUUUUUUGCCUGCUUUUGCAUUUUUCUGCCUGCUUUGCAUUUUCUCUACAUUC5' ( -27.40[74.46%] )
>novel_mir_194	|CL7390.Contig1_All	|location[139,160]	| size 253 gap 0 0%
5'CAAAAACGGACGAAAACGUGCA3'
x||x|||o||||||||||||||
3'ACUUUUGCACAUUUUUGCCUACUUUUGAACAUUCUUGUCUGCUUUUGCACGUUUUUGUACUUUUUUGCCUGAUAUCGUACGU5' ( -28.60[79.22%] )
>novel_mir_194	|CL9535.Contig2_All	|location[600,621]	| size 649 gap 0 0%
5'CAAAAACGGACGAAAACGUGCA3'
x||||||o|||||||||||xx|
3'UUUUGCAUUUUUUUGCCUGCUUUUGCAUUUUUUUGUCUGCUUUUGCAAUUUUUUGCUGCUUUUGCAUUUUGUUAAUGCUU5' ( -27.40[75.48%] )
>novel_mir_194	|CL9535.Contig3_All	|location[1030,1051]	| size 1079 gap 0 0%
5'CAAAAACGGACGAAAACGUGCA3'
x||||||o|||||||||||xx|
3'UUUUGCAUUUUUUUGCCUGCUUUUGCAUUUUUUUGUCUGCUUUUGCAAUUUUUUGCUGCUUUUGCAUUUUGUUAAUGCUU5' ( -27.40[75.48%] )
>novel_mir_194	|CL9535.Contig9_All	|location[621,642]	| size 670 gap 0 0%
5'CAAAAACGGACGAAAACGUGCA3'
x||||||o|||||||||||xx|
3'UUUUGCAUUUUUUUGCCUGCUUUUGCAUUUUUUUGUCUGCUUUUGCAAUUUUUUGCUGCUUUUGCAUUUUGUUAAUGCUU5' ( -27.40[75.48%] )
>novel_mir_194	|CL9602.Contig1_All	|location[272,293]	| size 350 gap 0 0%
5'CAAAAACGGACGAAAACGUGCA3'
||||||||||||||||||||x|
3'AGCUUUGCACGUUUUUGCCUAGCUUUGUACGUUUUUGCCUGCUUUUGCACAUUUUCGCCUUCUUUUGCACGUUUUUUGUCUA5' ( -31.80[88.09%] )
>novel_mir_194	|CL9855.Contig1_All	|location[80,101]	| size 257 gap 0 0%
5'CAAAAACGGACGAAAACGUGCA3'
x|||||||||||||||||||x|
3'CAUUUUUGCUUGUUUUGCCUGCUUUUGCACAUUUUUGCCUGCUUUUGCACAUUUUUUGCCCGCUUUUCCUGAUUGCUACGUU5' ( -29.80[82.55%] )
>novel_mir_194	|CL9855.Contig1_All	|location[129,150]	| size 257 gap 0 0%
5'CAAAAACGGACGAAAACGUGCA3'
x||||||||||o|||x||||x|
3'ACUUUUGCACAUUUUUGCCUGCUUUGGCACAUUUUUGCCUGUUUUGGCACAUUUUUGCUUGUUUUGCCUGCUUUUGCACAUU5' ( -28.90[80.06%] )
>novel_mir_194	|CL15257.Contig2_All	|location[1,22]	| size 325 gap 0 0%
5'CAAAAACGGACGAAAACGUGCA3'
|||||||x|||||||||||ox|
3'ACUAUUGCAUUUUUUUGUCUGCUUUUGCGCGUUUUUGGCUGCUUUUGCAUUU5' ( -30.90[85.83%] )
>novel_mir_194	|CL15257.Contig2_All	|location[61,82]	| size 325 gap 0 0%
5'CAAAAACGGACGAAAACGUGCA3'
x|||||||||||||||||oxx|
3'CUUACUUUCGCAUUUUUUGCCUACUUUUGCAUUUUUGCCUGCUUUUGCGAUUUUUUGCCUACUAUUGCAUUUUUUUGUCUGC5' ( -27.60[76.45%] )
>novel_mir_194	|Unigene1655_All	|location[33,54]	| size 286 gap 0 0%
5'CAAAAACGGACGAAAACGUGCA3'
|||||||||||o|||x||||xx
3'ACUUUUACACGUUUUUGCCUGCUUUUGCUCGUUUUUGCCUGUUUUCGCACACUUUUAUUUUCAUGCAAUAUAAAUCACCCUG5' ( -32.10[88.92%] )
>novel_mir_194	|Unigene1655_All	|location[224,245]	| size 286 gap 0 0%
5'CAAAAACGGACGAAAACGUGCA3'
x|||||||o|||||||||||||
3'ACUUUUGUACUUUGUUGCCUACUUUUGCACAUUUUUGCUUGCUUUUGCACGUUUUUGUACGUUUUUACCUACUUUUGCACGU5' ( -31.20[86.43%] )
>novel_mir_194	|Unigene26584_All	|location[5,26]	| size 334 gap 0 0%
5'CAAAAACGGACGAAAACGUGCA3'
||||||||||||||||||||||
3'AAUUCGUACAAAAAUUUGCCCGCUUUGCUCGUUUUUGCCUGCUUUUGCACGUUUUU5' ( -36.10[100.00%] )
>novel_mir_194	|Unigene29953_All	|location[184,205]	| size 236 gap 0 0%
5'CAAAAACGGACGAAAACGUGCA3'
x||||||o||||||||||o|x|
3'UAAAGGUGGACAUUAGUACGAUGUAGGCAAUUUUUUGUCUGCUUUUGCGCCUUUUUGCCUGCUUUUGCGCAUUUUUGCCUAC5' ( -28.80[78.26%] )
>novel_mir_194	|Unigene33557_All	|location[79,100]	| size 272 gap 0 0%
5'CAAAAACGGACGAAAACGUGCA3'
|||||||||||o|||||||||x
3'GUUUCUACCCGCUUUUACACAUUUUUGUACGUUUUUGCCUGUUUUUGCACGGAUUUACACAUCUUUGCGUGCUUUUGCACGU5' ( -33.90[93.65%] )
>novel_mir_194	|Unigene33557_All	|location[149,170]	| size 272 gap 0 0%
5'CAAAAACGGACGAAAACGUGCA3'
||||||xo|||||||||o|||x
3'AUUUUUGCACGCUUUUGUCUGCUAUUGUAUGUUUUUAUCUGCUUUUGUACGAUUUUAUCGGAUUUUGCACGUUUCUACCCGC5' ( -27.60[76.03%] )
>novel_mir_194	|Unigene35639_All	|location[70,91]	| size 205 gap 0 0%
5'CAAAAACGGACGAAAACGUGCA3'
xx|||||||||||||||||ox|
3'UGAAUUUUUUGUCUGCUUUUGCAUUCUUCUAAUUUUGCCUGCUUUUGCAUUUUGUUACCUACUUUGGUACAUUUUUGCCUGU5' ( -27.10[74.66%] )
>novel_mir_194	|Unigene36521_All	|location[4,25]	| size 217 gap 0 0%
5'CAAAAACGGACGAAAACGUGCA3'
x||||||||||||||||||ox|
3'AUUUUUCGUUCUUUAUUCCUGCUUUUGCAUAUUUUUGCCUGCUUUUGCAUAUUUU5' ( -28.10[77.41%] )
>novel_mir_194	|Unigene37546_All	|location[238,259]	| size 264 gap 0 0%
5'CAAAAACGGACGAAAACGUGCA3'
||||||||o||||||||||ox|
3'UGCACGUUUUUGCUUGCUUUUGCAUCUUUUAGCCUGAUUCCUACGUUCAAAUCGCAU5' ( -27.00[74.79%] )
>novel_mir_194	|Unigene37975_All	|location[307,328]	| size 330 gap 0 0%
5'CAAAAACGGACGAAAACGUGCA3'
x||||||||||||||||||ox|
3'AUUUUUUUGCCUGCUUUUGCAUUUCUUUGCCGGCUUUUGCAUUUCUUUGCCUGU5' ( -27.40[75.69%] )
>novel_mir_194	|Unigene42324_All	|location[4,25]	| size 206 gap 0 0%
5'CAAAAACGGACGAAAACGUGCA3'
|||||||o||||||||||||x|
3'GUUUUUGCACAUUUUUGUCUGCUUUUACACGUUUUUGUCUGCUUUUGCACAUUUU5' ( -29.60[81.99%] )
>novel_mir_194	|Unigene42324_All	|location[85,106]	| size 206 gap 0 0%
5'CAAAAACGGACGAAAACGUGCA3'
||||||||o|||||||x|||||
3'GCAAGCAAAAGCGUUUGCACGCUUUUGCACGUUUUUGCUUGCUUUUACACGUUUCCACCUGCAUUUGCACAAUUUUUGAUUG5' ( -27.50[76.18%] )
>novel_mir_194	|Unigene43312_All	|location[191,212]	| size 246 gap 0 0%
5'CAAAAACGGACGAAAACGUGCA3'
xx||||||||||||||||||x|
3'GCUUUUGCACAUUUUUGCUUGAUUUUGUAAACUUUUGCCUGCUUUUGCACAUUUUGCUUGCUUUUGCUCGUUUUUGUCUGCU5' ( -28.30[76.90%] )
>novel_mir_194	|Unigene45454_All	|location[13,34]	| size 215 gap 0 0%
5'CAAAAACGGACGAAAACGUGCA3'
x|x|||||||||||||||||x|
3'GCUUUGGCACGUUUUCGCCUGUUUUGGCACAUCUUUGCCUGCUUUUGCACAUUUUUUUGCACGC5' ( -27.40[75.90%] )
>novel_mir_194	|Unigene45454_All	|location[53,74]	| size 215 gap 0 0%
5'CAAAAACGGACGAAAACGUGCA3'
|||||x|||||||||x||||||
3'GCUUUUGCACGCUUUUGUCUGCUUUUGCACGUUUUCGCCUGCUUUGGCACGUUUUCGCCUGUUUUGGCACAUCUUUGCCUGC5' ( -30.40[84.21%] )
>novel_mir_194	|Unigene46102_All	|location[34,55]	| size 221 gap 0 0%
5'CAAAAACGGACGAAAACGUGCA3'
x|||||||||||||x||o|x||
3'AUUUUUGCCUGUUUUUGCUCGCUUUUGCACAUUUUUGCCUGCUUGUGUAGGUUUUUGCUUACUUUGCAUUUUUUGUCUGCUU5' ( -28.20[78.12%] )
>novel_mir_194	|Unigene46102_All	|location[64,85]	| size 221 gap 0 0%
5'CAAAAACGGACGAAAACGUGCA3'
x||||||||||o||||||x||x
3'AUUUUUGCACGUUUUUGCCUGCUUUUACACAUUUUUGCCUGUUUUUGCUCGCUUUUGCACAUUUUUGCCUGCUUGUGUAGGU5' ( -28.20[78.12%] )
>novel_mir_194	|Unigene48932_All	|location[1,22]	| size 234 gap 0 0%
5'CAAAAACGGACGAAAACGUGCA3'
x||||||||||||||||||ox|
3'GUCUUUUGCAUUCCUUUACCUACUUUUUCAUUUUUUGCCUGCUUUUGCAUUU5' ( -27.40[74.66%] )
>novel_mir_194	|Unigene49496_All	|location[50,71]	| size 261 gap 0 0%
5'CAAAAACGGACGAAAACGUGCA3'
xx||||||||||||||||||x|
3'UACUUUUGUACUUUUUGCCUACUUGUGCAUUAUUUUGCCUGCUUUUGCACUUCUUUGCCUGCUUUUGUAUUCUUGAGUAUGC5' ( -28.50[78.73%] )
>novel_mir_211	|CL65.Contig55_All	|location[3195,3217]	| size 3415 gap 0 0%
5'GAUGAACAGUAGAAUGUACAGUG3'
o||||||||||||||||||||||
3'CCAAAGAACUACAGGGCGGGCUAGGGCCGAUUACUUGUCAUCUUACAUGUCACGAGAGGUGGAGUACCAAUUGGGUGGAGGAC5' ( -36.80[93.40%] )
>novel_mir_211	|CL65.Contig83_All	|location[3137,3159]	| size 3358 gap 0 0%
5'GAUGAACAGUAGAAUGUACAGUG3'
o||||||||||||||||||||||
3'CCAAAGAACUACAGGGCGGGCUAGGGCCGAUUACUUGUCAUCUUACAUGUCACGAAAGGUGGAGUACCAAUUGGGUGGAGGAC5' ( -36.80[93.40%] )
>novel_mir_211	|CL142.Contig179_All	|location[3195,3217]	| size 3415 gap 0 0%
5'GAUGAACAGUAGAAUGUACAGUG3'
o||||||||||||||||||||||
3'CCAAAGAACUACAGGGCGGGCUAGGGCCGAUUACUUGUCAUCUUACAUGUCACGAGAGGUGGAGUACCAAUUGGGUGGAGGAC5' ( -36.80[93.40%] )
>novel_mir_211	|CL142.Contig277_All	|location[3137,3159]	| size 3358 gap 0 0%
5'GAUGAACAGUAGAAUGUACAGUG3'
o||||||||||||||||||||||
3'CCAAAGAACUACAGGGCGGGCUAGGGCCGAUUACUUGUCAUCUUACAUGUCACGAAAGGUGGAGUACCAAUUGGGUGGAGGAC5' ( -36.80[93.40%] )
>novel_mir_211	|CL142.Contig437_All	|location[1974,1996]	| size 2194 gap 0 0%
5'GAUGAACAGUAGAAUGUACAGUG3'
|||||||||||||||||||||||
3'ACGAAACAACUACAGGCGAGCUAGUCUCGACUACUUGUCAUCUUACAUGUCACGAGAGGUGGAGUACCAAUUAGGUGGAGGAC5' ( -39.40[100.00%] )
>novel_mir_211	|CL142.Contig438_All	|location[2909,2931]	| size 3123 gap 0 0%
5'GAUGAACAGUAGAAUGUACAGUG3'
|||||||||||||||||||||||
3'ACCAAAGAACUACAGGCGGGCUAGUCUCGACUACUUGUCAUCUUACAUGUCACGGACGACAGGAGGACGAACUCUAACACAGU5' ( -39.40[100.00%] )
>novel_mir_211	|CL142.Contig492_All	|location[184,206]	| size 387 gap 0 0%
5'GAUGAACAGUAGAAUGUACAGUG3'
|||||||||||||||||||||||
3'ACCAAAGAACUACAGGCGGGCUAGUCUCGACUACUUGUCAUCUUACAUGUCACGGACGACAGGAGGACGAACUCUAACACAGU5' ( -39.40[100.00%] )
>novel_mir_211	|CL142.Contig493_All	|location[60,82]	| size 263 gap 0 0%
5'GAUGAACAGUAGAAUGUACAGUG3'
|||||||||||||||||||||||
3'ACCAAAGAACUACAGGCGGGCUAGUCUCGACUACUUGUCAUCUUACAUGUCACGGACGACAGGAGGACGAACUCUAACACAGU5' ( -39.40[100.00%] )
>novel_mir_211	|CL154.Contig183_All	|location[3195,3217]	| size 3415 gap 0 0%
5'GAUGAACAGUAGAAUGUACAGUG3'
o||||||||||||||||||||||
3'CCAAAGAACUACAGGGCGGGCUAGGGCCGAUUACUUGUCAUCUUACAUGUCACGAGAGGUGGAGUACCAAUUGGGUGGAGGAC5' ( -36.80[93.40%] )
>novel_mir_211	|CL154.Contig259_All	|location[3137,3159]	| size 3358 gap 0 0%
5'GAUGAACAGUAGAAUGUACAGUG3'
o||||||||||||||||||||||
3'CCAAAGAACUACAGGGCGGGCUAGGGCCGAUUACUUGUCAUCUUACAUGUCACGAAAGGUGGAGUACCAAUUGGGUGGAGGAC5' ( -36.80[93.40%] )
>novel_mir_211	|CL1184.Contig15_All	|location[1974,1996]	| size 2194 gap 0 0%
5'GAUGAACAGUAGAAUGUACAGUG3'
|||||||||||||||||||||||
3'ACGAAACAACUACAGGCGAGCUAGUCUCGACUACUUGUCAUCUUACAUGUCACGAGAGGUGGAGUACCAAUUAGGUGGAGGAC5' ( -39.40[100.00%] )
>novel_mir_211	|CL1184.Contig16_All	|location[2909,2931]	| size 3123 gap 0 0%
5'GAUGAACAGUAGAAUGUACAGUG3'
|||||||||||||||||||||||
3'ACCAAAGAACUACAGGCGGGCUAGUCUCGACUACUUGUCAUCUUACAUGUCACGGACGACAGGAGGACGAACUCUAACACAGU5' ( -39.40[100.00%] )
>novel_mir_211	|CL1184.Contig17_All	|location[184,206]	| size 387 gap 0 0%
5'GAUGAACAGUAGAAUGUACAGUG3'
|||||||||||||||||||||||
3'ACCAAAGAACUACAGGCGGGCUAGUCUCGACUACUUGUCAUCUUACAUGUCACGGACGACAGGAGGACGAACUCUAACACAGU5' ( -39.40[100.00%] )
>novel_mir_211	|CL1184.Contig18_All	|location[60,82]	| size 263 gap 0 0%
5'GAUGAACAGUAGAAUGUACAGUG3'
|||||||||||||||||||||||
3'ACCAAAGAACUACAGGCGGGCUAGUCUCGACUACUUGUCAUCUUACAUGUCACGGACGACAGGAGGACGAACUCUAACACAGU5' ( -39.40[100.00%] )
>novel_mir_211	|Unigene1791_All	|location[219,241]	| size 241 gap 0 0%
5'GAUGAACAGUAGAAUGUACAGUG3'
|||||||||||||||||||||||
3'CUACUUGUCAUCUUACAUGUCACGUGAGGUGGAGGACGAAGUACUACACAGUU5' ( -37.70[100.00%] )
>novel_mir_211	|Unigene42910_All	|location[68,90]	| size 284 gap 0 0%
5'GAUGAACAGUAGAAUGUACAGUG3'
o|||||||||||x||||||||||
3'AAAGCAAAGUACCAAAGGGGUUAGGUUCGAUUACUUGUCAUCGUACAUGUCACGAGAGGUGGAGGAGGAAUAGAGGUGGAGGA5' ( -32.40[82.23%] )
>novel_mir_236	|CL3738.Contig7_All	|location[665,685]	| size 1139 gap 0 0%
5'AGAUGGACUACAUUUUCGGUA3'
|||||||||||||||||||||
3'CGCUAAACUGAUCACCCUCAGCGUAGCACCUCUACCUGAUGUAAAAGCCAUGUAUGUUUAGCUUAGGUAGUACUUAUGGGG5' ( -33.90[100.00%] )
>novel_mir_236	|CL3738.Contig12_All	|location[153,173]	| size 320 gap 0 0%
5'AGAUGGACUACAUUUUCGGUA3'
|||||||||||||||||||||
3'CGCUAAACUGAUCACCCUCAGCGUAGCACCUCUACCUGAUGUAAAAGCCAUGUAUGUUUAGCUUAGGUAGUACUUAUGGGG5' ( -33.90[100.00%] )
>novel_mir_24	|CL14874.Contig1_All	|location[154,175]	| size 1219 gap 0 0%
5'AGUGGUCUGUCAUGUAUUGGUG3'
||||||||||||||||||||||
3'AUUCAUUUAAAUUUCUAAUGAUAAAUUAGCUCACCAGACAGUACAUAACCACACGAUUUUAUACACUCAAUCUUUGAGUUUA5' ( -39.60[100.00%] )
>novel_mir_24	|CL14874.Contig2_All	|location[158,179]	| size 1173 gap 0 0%
5'AGUGGUCUGUCAUGUAUUGGUG3'
||||||||||||||||||||||
3'AUUCAUUUAAAUUUCUAAUGAUAAAUUAGCUCACCAGACAGUACAUAACCACACGAUUUUAUACACUCAAUCUUUGUGUUUA5' ( -39.60[100.00%] )
>novel_mir_245	|CL486.Contig2_All	|location[321,341]	| size 2680 gap 0 0%
5'UUUAGAGAUCCAAGGAUAUUU3'
|||||||||||||||||||||
3'ACAACGUACCUGUUUUAAGAAUUUACUUUCAAAUCUCUAGGUUCCUAUAAAACUCCAAUGGGCUGCGGUUGUACAAUUGAA5' ( -30.70[100.00%] )
>novel_mir_245	|CL486.Contig4_All	|location[78,98]	| size 301 gap 0 0%
5'UUUAGAGAUCCAAGGAUAUUU3'
||||x||||||||||||||||
3'ACAACCUACCUGAUUUCAGAAUUUACUUUCAAAUGUCUAGGUUCCUAUAAAACCGCAAUGGCCUGCUGGUGUAAAAUUGAA5' ( -26.60[86.64%] )
>novel_mir_26	|CL404.Contig95_All	|location[291,311]	| size 1413 gap 0 0%
5'UAUCUUGAGACGCUGUGUCCA3'
||||o||||||||||x|||||
3'CUUCGAAUCAGGGAAGCGUCGCAGUUGCGUAUAGGACUCUGCGACCCAGGUUCACUCUAGCCGACUUGAAUCUAUCGCUAG5' ( -33.90[86.92%] )
>novel_mir_26	|CL1208.Contig47_All	|location[291,311]	| size 1413 gap 0 0%
5'UAUCUUGAGACGCUGUGUCCA3'
||||o||||||||||x|||||
3'CUUCGAAUCAGGGAAGCGUCGCAGUUGCGUAUAGGACUCUGCGACCCAGGUUCACUCUAGCCGACUUGAAUCUAUCGCUAG5' ( -33.90[86.92%] )
>novel_mir_26	|CL3200.Contig10_All	|location[291,311]	| size 1413 gap 0 0%
5'UAUCUUGAGACGCUGUGUCCA3'
||||o||||||||||x|||||
3'CUUCGAAUCAGGGAAGCGUCGCAGUUGCGUAUAGGACUCUGCGACCCAGGUUCACUCUAGCCGACUUGAAUCUAUCGCUAG5' ( -33.90[86.92%] )
>novel_mir_265	|CL99.Contig28_All	|location[244,264]	| size 715 gap 0 0%
5'GCUUAUUUUGAGACUUGUCGG3'
||||||||||||||||||x||
3'CCGAAUAUAAAGUAUUCGGGGUUAAAAGGCCGAAUAAAACUCUGAACACCCGAAUAUAUUCAAAUAAUACUAUACUAUUUG5' ( -29.10[83.14%] )
>novel_mir_265	|CL550.Contig3_All	|location[220,240]	| size 761 gap 0 0%
5'GCUUAUUUUGAGACUUGUCGG3'
x|||||||o|||||||||x||
3'UCGAAUACAAAGUAUUCGGGAUUAAAAGGCGGAAUAAAGCUCUGAACACCCCGAAUAUAUUCAAAUAAUACUGUAUUAUUU5' ( -26.20[74.64%] )
>novel_mir_265	|CL3868.Contig6_All	|location[244,264]	| size 715 gap 0 0%
5'GCUUAUUUUGAGACUUGUCGG3'
||||||||||||||||||x||
3'CCGAAUAUAAAGUAUUCGGGGUUAAAAGGCCGAAUAAAACUCUGAACACCCGAAUAUAUUCAAAUAAUACUAUACUAUUUG5' ( -29.10[83.14%] )
>novel_mir_265	|CL3868.Contig7_All	|location[223,243]	| size 422 gap 0 0%
5'GCUUAUUUUGAGACUUGUCGG3'
||||||||||||||||o|x|o
3'AUAAACACAAAGUCGAAUAUAAAGUAUUCCCGAAUAAAACUCUGAAUACCUGAAUAUAAUCAAAUAAUACUAUAUUAUUUG5' ( -26.50[75.71%] )
>novel_mir_265	|CL3868.Contig8_All	|location[1673,1693]	| size 2067 gap 0 0%
5'GCUUAUUUUGAGACUUGUCGG3'
||||||||||||||||o|x|o
3'AUAAACACAAAGUCGAAUAUAAAGUAUUCCCGAAUAAAACUCUGAAUACCUGAAUAUAAUCAAAUAAUACUAUAUUAUUUG5' ( -26.50[75.71%] )
>novel_mir_265	|CL6705.Contig1_All	|location[244,264]	| size 715 gap 0 0%
5'GCUUAUUUUGAGACUUGUCGG3'
||||||||||||||||||x||
3'CCGAAUAUAAAGUAUUCGGGGUUAAAAGGCCGAAUAAAACUCUGAACACCCGAAUAUAUUCAAAUAAUACUAUACUAUUUG5' ( -29.10[83.14%] )
>novel_mir_265	|CL6705.Contig2_All	|location[223,243]	| size 422 gap 0 0%
5'GCUUAUUUUGAGACUUGUCGG3'
||||||||||||||||o|x|o
3'AUAAACACAAAGUCGAAUAUAAAGUAUUCCCGAAUAAAACUCUGAAUACCUGAAUAUAAUCAAAUAAUACUAUAUUAUUUG5' ( -26.50[75.71%] )
>novel_mir_265	|CL6705.Contig3_All	|location[1673,1693]	| size 2067 gap 0 0%
5'GCUUAUUUUGAGACUUGUCGG3'
||||||||||||||||o|x|o
3'AUAAACACAAAGUCGAAUAUAAAGUAUUCCCGAAUAAAACUCUGAAUACCUGAAUAUAAUCAAAUAAUACUAUAUUAUUUG5' ( -26.50[75.71%] )
>novel_mir_265	|CL9018.Contig4_All	|location[72,92]	| size 274 gap 0 0%
5'GCUUAUUUUGAGACUUGUCGG3'
|||||||||||o||||x||||
3'CCGAAUACAAAGUAAUCGAACGAAAAACACCGAAUAAAACUUUGAAAAGCCGAAUAUAUUCGAAUAAUACUGCUGUUUUCU5' ( -26.40[75.43%] )
>novel_mir_265	|CL11946.Contig1_All	|location[69,89]	| size 333 gap 0 0%
5'GCUUAUUUUGAGACUUGUCGG3'
||||||||||||||||oox||
3'CCGAAUAUAAAGUAUUCGGACUUUAAAGGUCGAAUAAAACUCUGAAUGCCCGAAUAUAUUCAAAUAACAUAGUGUUAUUUG5' ( -28.50[80.51%] )
>novel_mir_265	|CL11946.Contig3_All	|location[80,100]	| size 307 gap 0 0%
5'GCUUAUUUUGAGACUUGUCGG3'
||||||||||||||||oox||
3'AAACGAAAGCAGUAUUCGGAUUUUCAAGGCCGAAUAAAACUCUGAAUGCCCGAUAGUAUUAUAACAUAUUCAGAGCUUUAU5' ( -28.10[80.29%] )
>novel_mir_265	|CL18390.Contig2_All	|location[2,22]	| size 294 gap 0 0%
5'GCUUAUUUUGAGACUUGUCGG3'
||||||||||||||||||x||
3'UCGAAUAUUAAGUAUUCGGGGUUAAAAAGCCGAAUAAAACUCUGAACACCCG5' ( -29.10[83.14%] )
>novel_mir_265	|Unigene13211_All	|location[92,112]	| size 252 gap 0 0%
5'GCUUAUUUUGAGACUUGUCGG3'
||||||||o||||||o||x||
3'UUGAAUAUAAAGUAUUCGGGGUUAAGAGAUCGAAUAAAGCUCUGAGCACCCCCGAAUAUAAUACUAUAUUAAAUCCCCACA5' ( -29.00[81.69%] )
>novel_mir_265	|Unigene15199_All	|location[5,25]	| size 333 gap 0 0%
5'GCUUAUUUUGAGACUUGUCGG3'
x|||||||||||||||||x||
3'UAAACAAAAAGCCGAAUAUAAAUUAUUCGUGGAAUAAAACUCUGAACACCCGAAU5' ( -26.40[74.58%] )
>novel_mir_265	|Unigene35807_All	|location[162,182]	| size 233 gap 0 0%
5'GCUUAUUUUGAGACUUGUCGG3'
||||||||||||||||o|x||
3'UCGAAUGUAAAGUAUUCGAGGACAAAAGGUCGAAUAAAACUCUGAAUACCCGAAUAUAUUCGAAUAAUACUAUAUUGUUUG5' ( -27.60[77.97%] )
>novel_mir_265	|Unigene36051_All	|location[72,92]	| size 237 gap 0 0%
5'GCUUAUUUUGAGACUUGUCGG3'
|||||||||||||||||||||
3'CCGAAUAAAAAUUAUUCGAGGCUAAAACACCGAAUAAAACUCUGAACAGCCAAAUAAAUUCAAAGAAUACUAUACUAUUUG5' ( -35.30[100.00%] )
>novel_mir_265	|Unigene41782_All	|location[155,175]	| size 200 gap 0 0%
5'GCUUAUUUUGAGACUUGUCGG3'
|||||||||||o||||o||||
3'GCUCGAAUAUACUAUAGCCGAAAGCCGAAUAAAACUUUGAAUAGCCGAAUAUAUUCGAACAAUAUAGUAUUAUUCG5' ( -30.50[87.14%] )
>novel_mir_265	|Unigene44376_All	|location[42,62]	| size 226 gap 0 0%
5'GCUUAUUUUGAGACUUGUCGG3'
||||||||||||||||o|x|o
3'CGAAUAAUCGAAUAUUCGUAGUAAAAAAACCGAAUAAAACUCUGAAUACCUGAAUAUAUUCGUAUAAUUCAAAAUUUUAUU5' ( -26.50[75.71%] )
>novel_mir_265	|Unigene45078_All	|location[142,162]	| size 229 gap 0 0%
5'GCUUAUUUUGAGACUUGUCGG3'
||||||||||||||||ox|x|
3'CCGAAUACAAAGCAUUCGGGUAAAAAAGGCCGAAUAAAACUCUGAAUCGGCGUAUUCGGCUUUAGUGUAUUCGAUUAUUUC5' ( -28.60[81.71%] )
>novel_mir_27	|CL8.Contig14_All	|location[181,201]	| size 407 gap 0 0%
5'UAUCUUGAUACGUUGCGUCCA3'
|||||xo|o|||||o||||||
3'GGUUAGUACUGUUCCCUAGUAACUGGAGGUAUAGAUUUGUGCAAUGCAGGUUGCGGUUGUUUCUCUGUUUCAGAAAGGAGU5' ( -28.20[78.33%] )
>novel_mir_27	|CL48.Contig17_All	|location[181,201]	| size 407 gap 0 0%
5'UAUCUUGAUACGUUGCGUCCA3'
|||||xo|o|||||o||||||
3'GGUUAGUACUGUUCCCUAGUAACUGGAGGUAUAGAUUUGUGCAAUGCAGGUUGCGGUUGUUUCUCUGUUUCAGAAAGGAGU5' ( -28.20[78.33%] )
>novel_mir_27	|CL404.Contig72_All	|location[101,121]	| size 788 gap 0 0%
5'UAUCUUGAUACGUUGCGUCCA3'
||||o|o||||||||x|||||
3'CAUUGUGUCAGGGAAACGUCGUAGUACCGUAUAGGAUUAUGCAACUCAGGUGCACUCUCAUCACCUCGAGUUUACCGCUAG5' ( -27.70[76.94%] )
>novel_mir_27	|CL404.Contig112_All	|location[270,290]	| size 991 gap 0 0%
5'UAUCUUGAUACGUUGCGUCCA3'
||||||||||||o||x|||||
3'CAUCGAAUAAGGGGAACGUUGUAGUUCCGUAUAGAACUAUGCGACUCAGGUCCACUCUCAUCACCUUGAGUUUACCGCUAG5' ( -30.10[83.84%] )
>novel_mir_27	|CL404.Contig113_All	|location[371,391]	| size 2263 gap 0 0%
5'UAUCUUGAUACGUUGCGUCCA3'
||||||||||||o||x|||||
3'CAUCGAAUUAGGGGAACGUCGUAGUUCCGUAUAGAACUAUGCGACUCAGGUCCACUCUCAUCACCUUGAGUUUACCGCUAG5' ( -30.10[83.84%] )
>novel_mir_27	|CL404.Contig114_All	|location[484,504]	| size 1675 gap 0 0%
5'UAUCUUGAUACGUUGCGUCCA3'
||||||||||||o||x|||||
3'CAUCGAAUAAGGGGAACGUUGUAGUUCCGUAUAGAACUAUGCGACUCAGGUCCACUCUCAUCACCUUGAGUUUACCGCUAG5' ( -30.10[83.84%] )
>novel_mir_27	|CL404.Contig120_All	|location[921,941]	| size 1849 gap 0 0%
5'UAUCUUGAUACGUUGCGUCCA3'
||||||o||||||||||||||
3'CUUCGAAUCAGGGAAGCGUCUUAGCUCUGUAUAGAAUUAUGCAACGCAGGUACACUAUCACCGUAGAAAUUCUAUCGCUAG5' ( -33.90[93.91%] )
>novel_mir_27	|CL1208.Contig53_All	|location[484,504]	| size 1675 gap 0 0%
5'UAUCUUGAUACGUUGCGUCCA3'
||||||||||||o||x|||||
3'CAUCGAAUAAGGGGAACGUUGUAGUUCCGUAUAGAACUAUGCGACUCAGGUCCACUCUCAUCACCUUGAGUUUACCGCUAG5' ( -30.10[83.84%] )
>novel_mir_27	|CL3200.Contig5_All	|location[101,121]	| size 788 gap 0 0%
5'UAUCUUGAUACGUUGCGUCCA3'
||||o|o||||||||x|||||
3'CAUUGUGUCAGGGAAACGUCGUAGUACCGUAUAGGAUUAUGCAACUCAGGUGCACUCUCAUCACCUCGAGUUUACCGCUAG5' ( -27.70[76.94%] )
>novel_mir_27	|CL3200.Contig11_All	|location[270,290]	| size 991 gap 0 0%
5'UAUCUUGAUACGUUGCGUCCA3'
||||||||||||o||x|||||
3'CAUCGAAUAAGGGGAACGUUGUAGUUCCGUAUAGAACUAUGCGACUCAGGUCCACUCUCAUCACCUUGAGUUUACCGCUAG5' ( -30.10[83.84%] )
>novel_mir_27	|CL3200.Contig12_All	|location[371,391]	| size 2263 gap 0 0%
5'UAUCUUGAUACGUUGCGUCCA3'
||||||||||||o||x|||||
3'CAUCGAAUUAGGGGAACGUCGUAGUUCCGUAUAGAACUAUGCGACUCAGGUCCACUCUCAUCACCUUGAGUUUACCGCUAG5' ( -30.10[83.84%] )
>novel_mir_27	|CL13951.Contig2_All	|location[1586,1606]	| size 2074 gap 0 0%
5'UAUCUUGAUACGUUGCGUCCA3'
x|||||o|x|||||||||||x
3'UAUCCUUGACUUGUACUUUUCAAGCCAAAACUAGAAUUUUGCAACGCAGGAUACUGUAUACUUGUUUAACGGGUAGAAGAG5' ( -28.40[78.45%] )
>novel_mir_27	|CL15556.Contig3_All	|location[558,578]	| size 672 gap 0 0%
5'UAUCUUGAUACGUUGCGUCCA3'
|||||||||||||||||||||
3'GACGCUUCCCUGAUUCGAACGUAAUUUCGUAUAGAACUAUGCAACGCAGGUGCACUCUCACCGCAGUAAAUUAUCCGCCAG5' ( -36.00[100.00%] )
>novel_mir_27	|Unigene22811_All	|location[564,584]	| size 675 gap 0 0%
5'UAUCUUGAUACGUUGCGUCCA3'
||o|||||||||||||x||||
3'UAUCGAAUCAGGGAAACGUCGUAGUUCUGUAUGGAACUAUGCAACGGAGGUACAAUCUCGUCACAGGGGAUUUACUGCCAG5' ( -31.90[88.37%] )
>novel_mir_275	|CL642.Contig11_All	|location[670,690]	| size 2401 gap 0 0%
5'UGGACGAAGAAGGAUGGUUUU3'
|o||x||||||||||||o||o
3'UGUUUCUACUUCACGUUUGCUCUCUUCACUAUCUACUUCUUCCUACCGAAGUAUGACCUCUGUAUCCCUACACCUAUGGAC5' ( -28.40[78.89%] )
>novel_mir_275	|CL642.Contig12_All	|location[670,690]	| size 2398 gap 0 0%
5'UGGACGAAGAAGGAUGGUUUU3'
|o||x||||||||||||o||o
3'UGUUUCUACUUCACGUUUGCUCUCUUCACUAUCUACUUCUUCCUACCGAAGUAUGACCUCUGUAUCCCUACACCUAUGGAC5' ( -28.40[78.89%] )
>novel_mir_275	|CL642.Contig16_All	|location[671,691]	| size 2372 gap 0 0%
5'UGGACGAAGAAGGAUGGUUUU3'
|o||x||||||||||||o||o
3'UGUUUCUACUUCACGUUUGCUCUCUUCACUAUCUACUUCUUCCUACCGAAGUAUGACCUCUGUAUCCCUACACCUAUGGAC5' ( -28.40[78.89%] )
>novel_mir_275	|CL642.Contig17_All	|location[670,690]	| size 2478 gap 0 0%
5'UGGACGAAGAAGGAUGGUUUU3'
|x||x||||||||||||o||o
3'UAUUACUACUUCACGUUUGCUCUCUUCAUUAGCUACUUCUUCCUACCGAAGUAUGGCCUCUGUAUCCCAACACCAAUGGAC5' ( -26.90[74.72%] )
>novel_mir_275	|CL642.Contig18_All	|location[670,690]	| size 2456 gap 0 0%
5'UGGACGAAGAAGGAUGGUUUU3'
|o||x||||||||||||o||o
3'UGUUUCUACUUCACGUUUGCUCUCUUCACUAUCUACUUCUUCCUACCGAAGUAUGACCUCUGUAUCCCUACACCUAUGGAC5' ( -28.40[78.89%] )
>novel_mir_275	|CL719.Contig8_All	|location[634,654]	| size 1353 gap 0 0%
5'UGGACGAAGAAGGAUGGUUUU3'
|||||||x|||o||||||xo|
3'CUACUCCCACUGUACUGCCAAACACCACACACCUGCUCCUUUCUACCACGAUUAUUUGGCAAAUGAUUCUAUAUAUGGCAA5' ( -26.60[74.09%] )
>novel_mir_275	|CL719.Contig22_All	|location[903,923]	| size 935 gap 0 0%
5'UGGACGAAGAAGGAUGGUUUU3'
|||||||x|||o||||||xo|
3'CAAACACCACACACCUGCUCCUUUCUACCACGAUUACUUGACAAGUGGUUUUAUAUAUCACAC5' ( -26.60[74.09%] )
>novel_mir_275	|CL719.Contig73_All	|location[1,21]	| size 324 gap 0 0%
5'UGGACGAAGAAGGAUGGUUUU3'
|||||||x|||o||||||xo|
3'UUACUCCUACUCUACAACCAAACGCCACACACCUGCUCCUUUCUACCACGA5' ( -26.60[74.51%] )
>novel_mir_275	|CL1854.Contig5_All	|location[670,690]	| size 2401 gap 0 0%
5'UGGACGAAGAAGGAUGGUUUU3'
|o||x||||||||||||o||o
3'UGUUUCUACUUCACGUUUGCUCUCUUCACUAUCUACUUCUUCCUACCGAAGUAUGACCUCUGUAUCCCUACACCUAUGGAC5' ( -28.40[78.89%] )
>novel_mir_275	|CL1854.Contig6_All	|location[670,690]	| size 2398 gap 0 0%
5'UGGACGAAGAAGGAUGGUUUU3'
|o||x||||||||||||o||o
3'UGUUUCUACUUCACGUUUGCUCUCUUCACUAUCUACUUCUUCCUACCGAAGUAUGACCUCUGUAUCCCUACACCUAUGGAC5' ( -28.40[78.89%] )
>novel_mir_275	|CL1854.Contig10_All	|location[671,691]	| size 2372 gap 0 0%
5'UGGACGAAGAAGGAUGGUUUU3'
|o||x||||||||||||o||o
3'UGUUUCUACUUCACGUUUGCUCUCUUCACUAUCUACUUCUUCCUACCGAAGUAUGACCUCUGUAUCCCUACACCUAUGGAC5' ( -28.40[78.89%] )
>novel_mir_275	|CL1854.Contig11_All	|location[670,690]	| size 2478 gap 0 0%
5'UGGACGAAGAAGGAUGGUUUU3'
|x||x||||||||||||o||o
3'UAUUACUACUUCACGUUUGCUCUCUUCAUUAGCUACUUCUUCCUACCGAAGUAUGGCCUCUGUAUCCCAACACCAAUGGAC5' ( -26.90[74.72%] )
>novel_mir_275	|CL1854.Contig12_All	|location[670,690]	| size 2456 gap 0 0%
5'UGGACGAAGAAGGAUGGUUUU3'
|o||x||||||||||||o||o
3'UGUUUCUACUUCACGUUUGCUCUCUUCACUAUCUACUUCUUCCUACCGAAGUAUGACCUCUGUAUCCCUACACCUAUGGAC5' ( -28.40[78.89%] )
>novel_mir_275	|CL2174.Contig3_All	|location[634,654]	| size 1353 gap 0 0%
5'UGGACGAAGAAGGAUGGUUUU3'
|||||||x|||o||||||xo|
3'CUACUCCCACUGUACUGCCAAACACCACACACCUGCUCCUUUCUACCACGAUUAUUUGGCAAAUGAUUCUAUAUAUGGCAA5' ( -26.60[74.09%] )
>novel_mir_275	|CL2174.Contig11_All	|location[1,21]	| size 324 gap 0 0%
5'UGGACGAAGAAGGAUGGUUUU3'
|||||||x|||o||||||xo|
3'UUACUCCUACUCUACAACCAAACGCCACACACCUGCUCCUUUCUACCACGA5' ( -26.60[74.51%] )
>novel_mir_275	|CL2938.Contig1_All	|location[698,718]	| size 729 gap 0 0%
5'UGGACGAAGAAGGAUGGUUUU3'
|||||xx||||||||||||ox
3'GCUAUGUUACCACCUGAGUCUUCCUACCAAGUUUUGACCGCUAGAAACUAUGAAACUGUUAC5' ( -29.80[83.01%] )
>novel_mir_275	|CL2938.Contig3_All	|location[960,980]	| size 1239 gap 0 0%
5'UGGACGAAGAAGGAUGGUUUU3'
|||||xx||||||||||||ox
3'CACUACUGUUUCUUCAAUCGCUAUGUUACCACCUGAGUCUUCCUACCAAGUUUUGACCGCUAGAAACUAUGAAACUGUUAC5' ( -29.80[83.01%] )
>novel_mir_275	|CL7582.Contig1_All	|location[310,330]	| size 415 gap 0 0%
5'UGGACGAAGAAGGAUGGUUUU3'
x||||||||||||x||||x|o
3'CGACGACGACUCUGGACGUUUUACUGUUUCUCCUGCUUCUUCCGACCAUAGCAACCUUUCAUGCCAUGGGCAAUACCACGA5' ( -27.80[77.22%] )
>novel_mir_275	|CL7920.Contig2_All	|location[678,698]	| size 976 gap 0 0%
5'UGGACGAAGAAGGAUGGUUUU3'
||||x||||||||||||||o|
3'AUAAAAGUUUCAUACUAGUUCCAUAACAUUACCUACUUCUUCCUACCAAGAGACAAUGCGGACUCCUAUAGCGGCAAGCAG5' ( -30.60[84.53%] )
>novel_mir_275	|CL11350.Contig1_All	|location[891,911]	| size 1449 gap 0 0%
5'UGGACGAAGAAGGAUGGUUUU3'
|||||||||||||||||||||
3'ACAAAAGGUUCAUACUACUUCCAUAUGUUUACCUGCUUCUUCCUACCAAAAGCCGUCGGGUACUCACGUAUCGUCUCGUAG5' ( -36.20[100.00%] )
>novel_mir_275	|CL11350.Contig3_All	|location[591,611]	| size 1519 gap 0 0%
5'UGGACGAAGAAGGAUGGUUUU3'
|||||||||||||x|||||||
3'AAAAGAGGUUCAUACUGCUGCCAUAUUUUUACCUGCUUCUUCCAACCAAAAGCCGGUGGGGACUCACGUAUCGUUUCGUAG5' ( -31.60[87.29%] )
>novel_mir_275	|CL14786.Contig1_All	|location[903,923]	| size 935 gap 0 0%
5'UGGACGAAGAAGGAUGGUUUU3'
|||||||x|||o||||||xo|
3'CAAACACCACACACCUGCUCCUUUCUACCACGAUUACUUGACAAGUGGUUUUAUAUAUCACAC5' ( -26.60[74.09%] )
>novel_mir_275	|CL14786.Contig2_All	|location[970,990]	| size 1002 gap 0 0%
5'UGGACGAAGAAGGAUGGUUUU3'
|||||||x|||o||||||xo|
3'CAAACACCACACACCUGCUCCUUUCUACCACGAUUACUUGACAAGUGGUUUUAUAUAUCACAC5' ( -26.60[74.09%] )
>novel_mir_275	|Unigene5758_All	|location[104,124]	| size 1665 gap 0 0%
5'UGGACGAAGAAGGAUGGUUUU3'
|||||||||||o|||o|o|x|
3'UGGUUCAAGCUAACAGUCACACUCCUACCGACCUGCUUCUUUCUAUCGACACCGAUGUCGUUGUAGUUCACGUCGUAGUUU5' ( -29.60[81.54%] )
>novel_mir_277	|CL6694.Contig1_All	|location[664,684]	| size 1298 gap 0 0%
5'AAUACGAGUCGGUGGAUGGGA3'
||||x|||||||||||x||o|
3'UCCUGGACUGAUGUUUAACCAUAUACCAACUUAUACUCAGCCACCUCCCUUCAGGCAAAGUCUGGGACACGUUCGACUCUG5' ( -29.70[74.25%] )
>novel_mir_277	|CL12656.Contig3_All	|location[190,210]	| size 1227 gap 0 0%
5'AAUACGAGUCGGUGGAUGGGA3'
|||||||||||||||||||||
3'UCCUGGACAGAUGAUUAACCGUAGAACAACUUAUGCUCAGCCACCUACCCUCAGGCAAAGUCUGUAACACGUUCGAAUCUG5' ( -40.00[100.00%] )
>novel_mir_280	|CL8677.Contig1_All	|location[65,85]	| size 294 gap 0 0%
5'UCAAAGCACAAUGUUGCCAUC3'
o||||o|||||||||||||||
3'CACUUUACAGAAACCUAUCAUCGUUUUCGUGGUUUUGUGUUACAACGGUAGGUAUUAUAUUUAGGCGAAAAAGUAAAGUUC5' ( -32.50[90.78%] )
>novel_mir_280	|CL8677.Contig2_All	|location[68,88]	| size 307 gap 0 0%
5'UCAAAGCACAAUGUUGCCAUC3'
o||||o|||||||||||||||
3'CACUUUACAGAAACCUAUCAUCGUUUUCGUGGUUUUGUGUUACAACGGUAGGUAAUAUAUUUAGGCGAAAAAGUAAAGUUC5' ( -32.50[90.78%] )
>novel_mir_288	|CL14345.Contig2_All	|location[46,66]	| size 416 gap 0 0%
5'UUGGUACGAGUAGUUUAGAUG3'
|o|o|||o||||||||||||x
3'AGUUGAAAAUUUUAUAGUAAAGAUAGGUGUAGCUAUGUUCAUCAAAUCUAGAACCAUCGACAUCACUACCUAUCUGUUAUU5' ( -27.00[79.41%] )
>novel_mir_288	|CL14345.Contig3_All	|location[46,66]	| size 538 gap 0 0%
5'UUGGUACGAGUAGUUUAGAUG3'
|o|o|||o||||||||||||x
3'AGUUGAAAAUUUUAUAGUAAAGAUAGGUGUAGCUAUGUUCAUCAAAUCUAGAACCAUCGACAUCACUACCUAUCUGUUAUU5' ( -27.00[79.41%] )
>novel_mir_288	|CL15948.Contig1_All	|location[795,815]	| size 1316 gap 0 0%
5'UUGGUACGAGUAGUUUAGAUG3'
|||||||||||||||||||||
3'GCCUUAUGCCACAACUCAUGUUCCUAGAUAAACCAUGCUCAUCAAAUCUACUCCCCCACGGACACAGAUCGUAUAGAACAA5' ( -33.80[100.00%] )
>novel_mir_288	|Unigene17084_All	|location[1137,1157]	| size 2088 gap 0 0%
5'UUGGUACGAGUAGUUUAGAUG3'
x||||x||||||o||||||||
3'CACCCAUAAGAAAACCGAAUUGUAGUUGACUACCAGGCUCAUUAAAUCUACCUCCAAAUCUUUAUCAACUACCGAGAGCAA5' ( -26.20[77.74%] )
>novel_mir_289	|CL15980.Contig1_All	|location[57,78]	| size 206 gap 0 0%
5'UGAAAACUGGAUGUGAGGAUGA3'
||||||||||||||||||||||
3'UGGCCUUCACAACUCUCACUUCUCGUGCAAACUUUUGACCUACACUCCUACUUCACAACUAGUCACAACUUCUUAUAUAGAU5' ( -38.50[100.00%] )
>novel_mir_29	|CL1588.Contig2_All	|location[207,227]	| size 440 gap 0 0%
5'UGGUUAGUUGCAAGGUUGUUG3'
|||||||||||||||||||||
3'UCUCAUUGUUCUACAACCCCACUUAAACAGACCAAUCAACGUUCCAACAACUCUGGAGGUGGUGGUAGUAGUAAAACAUCG5' ( -35.60[100.00%] )
>novel_mir_29	|CL1588.Contig9_All	|location[929,949]	| size 953 gap 0 0%
5'UGGUUAGUUGCAAGGUUGUUG3'
||||||||||||||||||||o
3'ACAGACCAAUCAACGUUCCAACAAUUCUGGAGGUAGUGGUAGUAGUAAGACGUCG5' ( -34.10[95.79%] )
>novel_mir_29	|CL1588.Contig10_All	|location[184,204]	| size 378 gap 0 0%
5'UGGUUAGUUGCAAGGUUGUUG3'
||||||o|||||||||o|||o
3'UACAUCUCCGAUACAUCUCCGAUUAAGUAGACCAAUUAACGUUCCAGCAAUUCUACUCUAUGUGAAUCCGCCAUAAACACA5' ( -31.50[88.48%] )
>novel_mir_29	|CL1588.Contig12_All	|location[429,449]	| size 1201 gap 0 0%
5'UGGUUAGUUGCAAGGUUGUUG3'
||||||o|||||||||o|||o
3'CAACUACUCUAUACAUCUCCAAUUAAGUAGACCAAUUAACGUUCCAGCAAUUCUACUCUAUGUGAAAGCACCAUGGACACA5' ( -31.50[88.48%] )
>novel_mir_29	|CL1588.Contig16_All	|location[186,206]	| size 1645 gap 0 0%
5'UGGUUAGUUGCAAGGUUGUUG3'
||||||o|||||||||o|||o
3'CAACUACUCUAUACAUCUCCAAUUAAGUAGACCAAUUAACGUUCCAGCAAUUCUACUCUAUGUGAAAACACCAUGGACACA5' ( -31.50[88.48%] )
>novel_mir_29	|CL1588.Contig18_All	|location[575,595]	| size 1210 gap 0 0%
5'UGGUUAGUUGCAAGGUUGUUG3'
|||||||||||||||||||||
3'UCUCAUUGUUCUACAACCCCACUUAAACAGACCAAUCAACGUUCCAACAACUCUGGAGGUGGUGGUAGUAAUUAAUGGUAA5' ( -35.60[100.00%] )
>novel_mir_29	|CL1588.Contig22_All	|location[225,245]	| size 1320 gap 0 0%
5'UGGUUAGUUGCAAGGUUGUUG3'
||||||o|||||||||o|||o
3'CAACUACUCUAUACAUCUCCAAUUAAGUAGACCAAUUAACGUUCCAGCAAUUCUACUCUAUGUGAAAGCACCAUGGACACA5' ( -31.50[88.48%] )
>novel_mir_29	|CL1588.Contig23_All	|location[225,245]	| size 873 gap 0 0%
5'UGGUUAGUUGCAAGGUUGUUG3'
||||||o|||||||||o|||o
3'CAACUACUCUAUACAUCUCCAAUUAAGUAGACCAAUUAACGUUCCAGCAAUUCUACUCUAUGUGAAAGCACCAUGGACACA5' ( -31.50[88.48%] )
>novel_mir_29	|CL1588.Contig24_All	|location[225,245]	| size 841 gap 0 0%
5'UGGUUAGUUGCAAGGUUGUUG3'
||||||o|||||||||o|||o
3'CAACUACUCUAUACAUCUCCAAUUAAGUAGACCAAUUAACGUUCCAGCAAUUCUACUCUAUGUGAAAGCACCAUGGACACA5' ( -31.50[88.48%] )
>novel_mir_29	|CL1588.Contig25_All	|location[222,242]	| size 765 gap 0 0%
5'UGGUUAGUUGCAAGGUUGUUG3'
||||||o|||||||||o|||o
3'CAACUACUCCAUGCAUCUCCGGUUAAGUAGACCAAUUAACGUUCCAGCAAUUCUACUCUAUGUGAAAGCACCAUGGACACA5' ( -31.50[88.48%] )
>novel_mir_29	|CL12784.Contig2_All	|location[575,595]	| size 1210 gap 0 0%
5'UGGUUAGUUGCAAGGUUGUUG3'
|||||||||||||||||||||
3'UCUCAUUGUUCUACAACCCCACUUAAACAGACCAAUCAACGUUCCAACAACUCUGGAGGUGGUGGUAGUAAUUAAUGGUAA5' ( -35.60[100.00%] )
>novel_mir_29	|Unigene11091_All	|location[459,479]	| size 548 gap 0 0%
5'UGGUUAGUUGCAAGGUUGUUG3'
|||||||||||||x||o||||
3'UCACAUUGUUCUACAACCCCACUUAAACAGACCAAUCAACGUUACAGCAACUCUGGAGGUGUUGGUGGUAGAAAGACGUCG5' ( -28.80[80.90%] )
>novel_mir_29	|Unigene22430_All	|location[1336,1356]	| size 2086 gap 0 0%
5'UGGUUAGUUGCAAGGUUGUUG3'
|||||x||x||||||||||||
3'UUUCAAGCCAAAACGGCGAAUUACUACCUCACCAACCAUCGUUCCAACAACGAUCAUCAUCGCGCCAAAACGGACAGUUAC5' ( -26.80[75.71%] )
>novel_mir_29	|Unigene45913_All	|location[121,141]	| size 427 gap 0 0%
5'UGGUUAGUUGCAAGGUUGUUG3'
||||||||||||||||o||||
3'AUCUUUACUCAACAAGCCCCAUGUAAACAGACCAAUCAACGUUCCAGCAACUCCGGUGGUGGUAGUAGUAAGACGUACUAC5' ( -35.30[99.16%] )
>novel_mir_292	|CL1643.Contig1_All	|location[1619,1641]	| size 3060 gap 0 0%
5'UUUUAGUGGGUAUAUAUGCAAUU3'
|||||||||||||||||||||||
3'UACAAAACCCAUAUAUACGUUUAUACGUUCAAAAUCACCCAUAUAUACGUUAAGGGGGAUAGCUUAUUAUACAGUUAUUAUAA5' ( -32.70[100.00%] )
>novel_mir_292	|CL1643.Contig3_All	|location[1159,1181]	| size 1232 gap 0 0%
5'UUUUAGUGGGUAUAUAUGCAAUU3'
|||||||||||||||||||||||
3'UACAAAACCCAUAUAUACGUUUAUACGUUCAAAAUCACCCAUAUAUACGUUAAGGGGGAUAGCUUAUUAUACAGUUAUUAUAA5' ( -32.70[100.00%] )
>novel_mir_292	|CL1643.Contig4_All	|location[777,799]	| size 850 gap 0 0%
5'UUUUAGUGGGUAUAUAUGCAAUU3'
|||||||||||||||||||||||
3'UACAAAACCCAUAUAUACGUUUAUACGUUCAAAAUCACCCAUAUAUACGUUAAGGGGGAUAGCUUAUUAUACAGUUAUUAUAA5' ( -32.70[100.00%] )
>novel_mir_292	|CL9887.Contig2_All	|location[5,27]	| size 1272 gap 0 0%
5'UUUUAGUGGGUAUAUAUGCAAUU3'
|||o|x|||||||||||||||o|
3'CAUUAACUUCAUAUAUACACUCAAUAGUUCAAAGUAACCCAUAUAUACGUUGAGGGG5' ( -26.80[81.96%] )
>novel_mir_292	|CL9887.Contig3_All	|location[128,150]	| size 1398 gap 0 0%
5'UUUUAGUGGGUAUAUAUGCAAUU3'
|||o|x|||||||||||||||o|
3'CAUUAACUUCAUAUAUACACUCAAUAGUUCAAAGUAACCCAUAUAUACGUUGAGGGGAAUUUCAUAUACAAAUCCGGAUAUCC5' ( -26.80[81.96%] )
>novel_mir_292	|Unigene33912_All	|location[264,286]	| size 337 gap 0 0%
5'UUUUAGUGGGUAUAUAUGCAAUU3'
|||||||||||||||||||||||
3'UACAAAACCCAUAUAUACGUUUAUACGUUCAAAAUCACCCAUAUAUACGUUAACGGGGAUAUUUUUUACUCCCAAAAAUAUUU5' ( -32.60[100.00%] )
>novel_mir_296	|CL9849.Contig3_All	|location[2298,2318]	| size 2846 gap 0 0%
5'AGGGACCAAACAUGCAACAAA3'
x|||||x|||||||||||||x
3'UCGGGGGCAAUGUUAGGGGUAGUUCUUUAACCCCUGAUUUGUACGUUGUUGGUAGUACGUUGAGAGCUGGUGACGCUAGCU5' ( -28.40[78.24%] )
>novel_mir_296	|CL9849.Contig4_All	|location[1767,1787]	| size 2472 gap 0 0%
5'AGGGACCAAACAUGCAACAAA3'
x|||||x|||||||||||||x
3'UCGGGGGCAAUGUUAGGGGUAGUUCUUUAACCCCUGAUUUGUACGUUGUUGGUAGUACGUUGAGAGCUGGUGACGCUAGCU5' ( -28.40[78.24%] )
>novel_mir_296	|CL15933.Contig2_All	|location[1486,1506]	| size 1872 gap 0 0%
5'AGGGACCAAACAUGCAACAAA3'
||||||||||||||||||x||
3'CUGAUUUUAUGGGAAUCAGACACACCUGGGUCCCUGGUUUGUACGUUGCUUUUGAACUUUUACCCCUGGAGAUCACGUGAA5' ( -34.70[95.59%] )
>novel_mir_296	|CL17455.Contig1_All	|location[48,68]	| size 385 gap 0 0%
5'AGGGACCAAACAUGCAACAAA3'
|||||||||||x|||||||x|
3'AUUCCCGUAAAAUCAGUAAAUUGAAACCGGUCCCUGGUUUGCACGUUGUCUUUGAACUUUUACCCCUGGAGACCACGUGAA5' ( -30.90[85.12%] )
>novel_mir_296	|Unigene49652_All	|location[76,96]	| size 245 gap 0 0%
5'AGGGACCAAACAUGCAACAAA3'
||||||x||||||||||||||
3'AGUUUCAAAAUCCCUAAUUUAUACGUUAAAUCCCUGAUUUGUACGUUGUUUUGUAAGUUUUAUCUCUGAUGGCGACGUAAA5' ( -29.80[82.09%] )
>novel_mir_30	|CL1588.Contig2_All	|location[207,227]	| size 440 gap 0 0%
5'UGGUUAGUUGCAAGGUUGUUA3'
||||||||||||||||||||x
3'UCUCAUUGUUCUACAACCCCACUUAAACAGACCAAUCAACGUUCCAACAACUCUGGAGGUGGUGGUAGUAGUAAAACAUCG5' ( -33.90[98.55%] )
>novel_mir_30	|CL1588.Contig9_All	|location[929,949]	| size 953 gap 0 0%
5'UGGUUAGUUGCAAGGUUGUUA3'
|||||||||||||||||||||
3'ACAGACCAAUCAACGUUCCAACAAUUCUGGAGGUAGUGGUAGUAGUAAGACGUCG5' ( -34.40[100.00%] )
>novel_mir_30	|CL1588.Contig10_All	|location[184,204]	| size 378 gap 0 0%
5'UGGUUAGUUGCAAGGUUGUUA3'
||||||o|||||||||o||||
3'UACAUCUCCGAUACAUCUCCGAUUAAGUAGACCAAUUAACGUUCCAGCAAUUCUACUCUAUGUGAAUCCGCCAUAAACACA5' ( -31.80[92.44%] )
>novel_mir_30	|CL1588.Contig12_All	|location[429,449]	| size 1201 gap 0 0%
5'UGGUUAGUUGCAAGGUUGUUA3'
||||||o|||||||||o||||
3'CAACUACUCUAUACAUCUCCAAUUAAGUAGACCAAUUAACGUUCCAGCAAUUCUACUCUAUGUGAAAGCACCAUGGACACA5' ( -31.80[92.44%] )
>novel_mir_30	|CL1588.Contig16_All	|location[186,206]	| size 1645 gap 0 0%
5'UGGUUAGUUGCAAGGUUGUUA3'
||||||o|||||||||o||||
3'CAACUACUCUAUACAUCUCCAAUUAAGUAGACCAAUUAACGUUCCAGCAAUUCUACUCUAUGUGAAAACACCAUGGACACA5' ( -31.80[92.44%] )
>novel_mir_30	|CL1588.Contig18_All	|location[575,595]	| size 1210 gap 0 0%
5'UGGUUAGUUGCAAGGUUGUUA3'
||||||||||||||||||||x
3'UCUCAUUGUUCUACAACCCCACUUAAACAGACCAAUCAACGUUCCAACAACUCUGGAGGUGGUGGUAGUAAUUAAUGGUAA5' ( -33.90[98.55%] )
>novel_mir_30	|CL1588.Contig22_All	|location[225,245]	| size 1320 gap 0 0%
5'UGGUUAGUUGCAAGGUUGUUA3'
||||||o|||||||||o||||
3'CAACUACUCUAUACAUCUCCAAUUAAGUAGACCAAUUAACGUUCCAGCAAUUCUACUCUAUGUGAAAGCACCAUGGACACA5' ( -31.80[92.44%] )
>novel_mir_30	|CL1588.Contig23_All	|location[225,245]	| size 873 gap 0 0%
5'UGGUUAGUUGCAAGGUUGUUA3'
||||||o|||||||||o||||
3'CAACUACUCUAUACAUCUCCAAUUAAGUAGACCAAUUAACGUUCCAGCAAUUCUACUCUAUGUGAAAGCACCAUGGACACA5' ( -31.80[92.44%] )
>novel_mir_30	|CL1588.Contig24_All	|location[225,245]	| size 841 gap 0 0%
5'UGGUUAGUUGCAAGGUUGUUA3'
||||||o|||||||||o||||
3'CAACUACUCUAUACAUCUCCAAUUAAGUAGACCAAUUAACGUUCCAGCAAUUCUACUCUAUGUGAAAGCACCAUGGACACA5' ( -31.80[92.44%] )
>novel_mir_30	|CL1588.Contig25_All	|location[222,242]	| size 765 gap 0 0%
5'UGGUUAGUUGCAAGGUUGUUA3'
||||||o|||||||||o||||
3'CAACUACUCCAUGCAUCUCCGGUUAAGUAGACCAAUUAACGUUCCAGCAAUUCUACUCUAUGUGAAAGCACCAUGGACACA5' ( -31.80[92.44%] )
>novel_mir_30	|CL3144.Contig3_All	|location[560,580]	| size 1750 gap 0 0%
5'UGGUUAGUUGCAAGGUUGUUA3'
x||||x|||||||o||||||x
3'GUGACAACCCUACCUCUACGCGAACAUUUCUCCAAACAACGUUUCAACAAACUUUCCGGAAAAGCGGGAAACGUUGCAAGG5' ( -25.50[75.00%] )
>novel_mir_30	|CL12784.Contig2_All	|location[575,595]	| size 1210 gap 0 0%
5'UGGUUAGUUGCAAGGUUGUUA3'
||||||||||||||||||||x
3'UCUCAUUGUUCUACAACCCCACUUAAACAGACCAAUCAACGUUCCAACAACUCUGGAGGUGGUGGUAGUAAUUAAUGGUAA5' ( -33.90[98.55%] )
>novel_mir_30	|Unigene11091_All	|location[459,479]	| size 548 gap 0 0%
5'UGGUUAGUUGCAAGGUUGUUA3'
|||||||||||||x||o|||x
3'UCACAUUGUUCUACAACCCCACUUAAACAGACCAAUCAACGUUACAGCAACUCUGGAGGUGUUGGUGGUAGAAAGACGUCG5' ( -27.10[78.78%] )
>novel_mir_30	|Unigene34185_All	|location[124,144]	| size 233 gap 0 0%
5'UGGUUAGUUGCAAGGUUGUUA3'
|o||||||||||x||||||xx
3'UUAUAUUACAAGAAAUGUGCAAUAAUAUAGAUCAAUCAACGUACCAACACCUUCAACAUAGCUGUGACUACAUUUUUUCUU5' ( -26.00[75.58%] )
>novel_mir_30	|Unigene45913_All	|location[121,141]	| size 427 gap 0 0%
5'UGGUUAGUUGCAAGGUUGUUA3'
||||||||||||||||o|||x
3'AUCUUUACUCAACAAGCCCCAUGUAAACAGACCAAUCAACGUUCCAGCAACUCCGGUGGUGGUAGUAGUAAGACGUACUAC5' ( -33.60[97.67%] )
>novel_mir_301	|CL6321.Contig1_All	|location[1099,1121]	| size 1460 gap 0 0%
5'AAACGUUGUCAAGAUCGCCGGUA3'
|||||||||||||||||||||||
3'CAACAGUUCUAGCGGCCGCGCACCACAAGGUUUGCAACAGUUCUAGCGGCCAUAGACCACUAAACCAUUCACCCCAAAACCAG5' ( -41.40[100.00%] )
>novel_mir_301	|CL6321.Contig4_All	|location[180,202]	| size 688 gap 0 0%
5'AAACGUUGUCAAGAUCGCCGGUA3'
|||||||||||||||||||||||
3'ACCAAUCGGCAAAGGCCGCGCACCACAAGGUUUGCAACAGUUCUAGCGGCCAUAGACCACCAAACCAUUCACCCCAAAACCAG5' ( -41.40[100.00%] )
>novel_mir_307	|Unigene12710_All	|location[277,298]	| size 460 gap 0 0%
5'ACUACUGAGAUUGGCAUGAACA3'
||||||||||||||||||||||
3'CAACCCAAGUAGGAUAAAUCGUUACUUUAAUGAUGACUCUAACCGUACUUGUCGACCUUUGAUUUAUGUAGAACUGAAAAGA5' ( -38.30[100.00%] )
>novel_mir_307	|Unigene41724_All	|location[116,137]	| size 249 gap 0 0%
5'ACUACUGAGAUUGGCAUGAACA3'
|||||||||||||o||||||||
3'ACACCAACAAAAACAAUGAUCGUUACUUCAUGAUGACUCUAACUGUACUUGUCGAACUUUGAUUUAUGCAGAACUGAAACUC5' ( -35.60[92.95%] )
>novel_mir_31	|CL14100.Contig1_All	|location[562,582]	| size 1191 gap 0 0%
5'CGGCAAGUUGUCUUUGGCUAC3'
||||||||||||||||x|ox|
3'AUAUUGUGUUCCUUGGCGGUGUAUCAUGUAGCCGUUCAACAGAAACAGGAGGUACAUCGAACUAAAAUUAAAUUUUGCUUA5' ( -29.30[74.55%] )
>novel_mir_312	|CL2642.Contig18_All	|location[149,170]	| size 248 gap 0 0%
5'AUAUUGGAUGAUGCGUGGGAUG3'
|ox|||||||||||o|||||||
3'GCGGAAGUUAUACGUUCCCAUACCUUCUAGUGAAACCUACUACGUACCCUACAAAUCUAGCUUACCUCGCACACCAAUACAA5' ( -35.00[87.72%] )
>novel_mir_312	|CL17056.Contig1_All	|location[712,733]	| size 771 gap 0 0%
5'AUAUUGGAUGAUGCGUGGGAUG3'
||||||||||||||x|||||||
3'UAUGUAGCACUGCAUUUCUCACCUUUGUAUUAUAACCUACUACGAACCCUACCGUUUUUAACGACAAAAAACGGAGAGCUUC5' ( -33.40[85.42%] )
>novel_mir_312	|Unigene48103_All	|location[66,87]	| size 276 gap 0 0%
5'AUAUUGGAUGAUGCGUGGGAUG3'
||||||||||||||x|||||||
3'UAUGUAGCACUGCAUUUCUCACCUUUGUAUUAUAACCUACUACGAACCCUACCGUUUUUAACGACUAAAAACGGGGAGGUUG5' ( -33.40[85.42%] )
>novel_mir_318	|CL61.Contig32_All	|location[71,91]	| size 288 gap 0 0%
5'UUUAAGUAGUGGACAAUUGGA3'
||o||x|||||||||x||||x
3'AGUUGGUGUCCGCGUUUCUGUCUCUGUUCUAAGUUGAUCACCUGUGAACCCUCUGCACCCUCGUCUUCUUCAUACUGGCCG5' ( -24.20[74.69%] )
>novel_mir_318	|CL506.Contig6_All	|location[286,306]	| size 370 gap 0 0%
5'UUUAAGUAGUGGACAAUUGGA3'
ox||||||o||||||x|||||
3'UGGCCAUAUCAAUUAAAAGUCUCAGUGCGAGCAUUCAUUACCUGUCAACCUAUCCUCUACAUCUUCACACAAAAAACUCCA5' ( -24.80[75.84%] )
>novel_mir_318	|CL522.Contig4_All	|location[541,561]	| size 1336 gap 0 0%
5'UUUAAGUAGUGGACAAUUGGA3'
o|||||o|o|||||||o||||
3'UUUUCUCGAUAGUCAAUGGUCUCAGUCCCAGAAUUCGUUACCUGUUGACCUAUCCUCUACAUUUUCAUAAAGAAAACUCUA5' ( -30.10[92.05%] )
>novel_mir_318	|CL3110.Contig4_All	|location[71,91]	| size 288 gap 0 0%
5'UUUAAGUAGUGGACAAUUGGA3'
||o||x|||||||||x||||x
3'AGUUGGUGUCCGCGUUUCUGUCUCUGUUCUAAGUUGAUCACCUGUGAACCCUCUGCACCCUCGUCUUCUUCAUACUGGCCG5' ( -24.20[74.69%] )
>novel_mir_318	|CL3117.Contig2_All	|location[248,268]	| size 2039 gap 0 0%
5'UUUAAGUAGUGGACAAUUGGA3'
||o||||||||o|||x||||x
3'UCACUCUAACAAUACACAAUACAACUCAAGAAGUUCAUCACUUGUCAACCACUACCACGCUCCUUUCAGUGGUACUUUGAA5' ( -25.60[78.77%] )
>novel_mir_318	|CL4369.Contig1_All	|location[380,400]	| size 571 gap 0 0%
5'UUUAAGUAGUGGACAAUUGGA3'
||||||||o||||||xo||||
3'GUACAGUUGUAGAUCAUGGUCAAGGUUAGAAAAUUCAUUACCUGUCGACCUAUUCUCUACAUCUUCGCGAAGAAAUCUCUG5' ( -26.40[80.73%] )
>novel_mir_318	|CL9754.Contig1_All	|location[46,66]	| size 487 gap 0 0%
5'UUUAAGUAGUGGACAAUUGGA3'
o|||||x|||||||||||o||
3'UGGAAGUAGUGGAUUAUGGUCAAGGUCAACGAAUUCCUCACCUGUUAAUCUUUUCUUUGAUUCUUCACGAAGAAAUCUCUA5' ( -25.10[77.71%] )
>novel_mir_318	|CL9754.Contig2_All	|location[46,66]	| size 228 gap 0 0%
5'UUUAAGUAGUGGACAAUUGGA3'
o|||||x|||||||||||o||
3'UGGAAGUAGUGGAUUAUGGUCAAGGUCAACGAAUUCCUCACCUGUUAAUCUUUUCUUUGAUUCUUCACGAAGAAAUCUCUA5' ( -25.10[77.71%] )
>novel_mir_318	|CL10964.Contig3_All	|location[794,814]	| size 977 gap 0 0%
5'UUUAAGUAGUGGACAAUUGGA3'
||||||||x|||||||o|x||
3'UAACAGAAGUACAUAUUCGUUCCACUCCCAAAAUUCAUGACCUGUUGAGCUAUCGUCUACAUCUUCGCAAAAUCAUCCGUA5' ( -24.40[74.62%] )
>novel_mir_318	|CL11138.Contig1_All	|location[784,804]	| size 887 gap 0 0%
5'UUUAAGUAGUGGACAAUUGGA3'
o||||o||o|||||||x||||
3'UUCGUAGAGGUAGGUGGGGCUGGAAGAAGGGAAUUUAUUACCUGUUUACCUCUUGCAAACUAAAAGAGCGUAUCUUAGUCG5' ( -24.40[75.08%] )
>novel_mir_318	|CL11608.Contig1_All	|location[122,142]	| size 227 gap 0 0%
5'UUUAAGUAGUGGACAAUUGGA3'
|||||||xx|||||||o||||
3'GACAUGUGCUGACCUCCUGUCUUACUUCGAAAAUUCAAAACCUGUUGACCUAUUCUCUACAUCUUCGCUUAGAACUGCCUA5' ( -25.60[78.29%] )
>novel_mir_318	|CL18059.Contig1_All	|location[128,148]	| size 469 gap 0 0%
5'UUUAAGUAGUGGACAAUUGGA3'
||||||o|o|||||||o||||
3'UUAGGAACAGCAGACGUAGUCAAACUUCGCAAAUUCGUUACCUGUUGACCUAUUCUCUCCAUCUUCACAAAAAAAUAUCUA5' ( -30.10[92.90%] )
>novel_mir_318	|Unigene7261_All	|location[475,495]	| size 690 gap 0 0%
5'UUUAAGUAGUGGACAAUUGGA3'
o||x||||||||||||||||x
3'UGACCAGCUGAGAUUGUCGUUAAGCUCAAAGAACUCAUCACCUGUUAACCGAUUCUCUACAUUUUCGCCAAAAGGACUCUU5' ( -27.60[84.40%] )
>novel_mir_318	|Unigene8855_All	|location[150,170]	| size 444 gap 0 0%
5'UUUAAGUAGUGGACAAUUGGA3'
||o|||||o|||||||||x||
3'AACUUCUCAUCAUAUAAUUGUACAACAUGUAAGUUCAUUACCUGUUAAGCUACAAGCCCACAAUAACCCAGCCCAACUCAA5' ( -25.90[79.69%] )
>novel_mir_318	|Unigene13730_All	|location[100,120]	| size 522 gap 0 0%
5'UUUAAGUAGUGGACAAUUGGA3'
||||||||o|||||||||o||
3'UCGUAAAUUUGACCUGUGGUCUCACUUCGAAAAUUCAUUACCUGUUAAUCUAUUCUCUACAUUUUCGCGGAAAAAUCUCUG5' ( -28.10[85.93%] )
>novel_mir_318	|Unigene22184_All	|location[222,242]	| size 300 gap 0 0%
5'UUUAAGUAGUGGACAAUUGGA3'
o||x||o|o||||||||||||
3'ACCCUCUCAAUUCGUAUACUCUAGCUCCCAGAACUCGUUACCUGUUAACCUAUCCUCUACAUACUCCCAACGGAAUACCUA5' ( -26.20[80.12%] )
>novel_mir_319	|Unigene8465_All	|location[398,418]	| size 1080 gap 0 0%
5'GUAAUUAGUACAACAAGUCGG3'
|||||||||||||||||||||
3'GAAUGCUGGCAUGUACUACAAUACCCCUCACAUUAAUCAUGUUGUUCAGCCCUACUAGAAGUUAUCAUGGAAUGAGCACGU5' ( -34.00[100.00%] )
>novel_mir_34	|CL16844.Contig1_All	|location[514,534]	| size 1038 gap 0 0%
5'AGGCGAAUCUCGGUGAAGCAU3'
|||||||||||||||||||||
3'CCUCUUUGCUGAUUUUGGUUUCACCGGAACUCCGCUUAGAGCCACUUCGUACUAGGUCGGGCAGCUAACCACUCUUUCCUU5' ( -39.80[100.00%] )
>novel_mir_34	|CL16844.Contig2_All	|location[702,722]	| size 837 gap 0 0%
5'AGGCGAAUCUCGGUGAAGCAU3'
|||||||||||||||||||||
3'UGGUUUCACCACUCCCUUCCCAUUCGGAACUCCGCUUAGAGCCACUUCGUACUAGGUCGGGCAGUUAACCACUCUUUUCUU5' ( -39.80[100.00%] )
>novel_mir_34	|CL16844.Contig3_All	|location[443,463]	| size 578 gap 0 0%
5'AGGCGAAUCUCGGUGAAGCAU3'
|||||||||||||||||||||
3'UGGUUUCACCACUCCCUUCCCAUUCGGAACUCCGCUUAGAGCCACUUCGUACUAGGUCGGGCAGUUAACCACUCUUUUCUU5' ( -39.80[100.00%] )
>novel_mir_34	|Unigene1381_All	|location[466,486]	| size 731 gap 0 0%
5'AGGCGAAUCUCGGUGAAGCAU3'
|||||||||||||||||||||
3'UGUCAGUACCGUACCCUUCCCACUCGGCACUCCGCUUAGAGCCACUUCGUACCGGGUGAGGUGCCUAUCCACUCUUUCCUA5' ( -39.80[100.00%] )
>novel_mir_41	|CL1712.Contig54_All	|location[1444,1465]	| size 2479 gap 0 0%
5'CAAGCUUGAGAUGUUUGAACAA3'
|||o|||||||||||||||x|x
3'ACUUACAAUUCUACAAAAGGUUCAAGGAACGUUUGAACUCUACAAACUUCUCGGUUAAGAGAUCAACCUUGAUUUUAGUGUU5' ( -27.10[79.01%] )
>novel_mir_41	|CL1712.Contig55_All	|location[916,937]	| size 2084 gap 0 0%
5'CAAGCUUGAGAUGUUUGAACAA3'
|||o|||||||||||||||x|x
3'ACUUACAAUUCUACAAAAGGUUCAAGGAACGUUUGAACUCUACAAACUUCUCGGUUAAGAGAUCAACCUUGAUUUUAGUGUU5' ( -27.10[79.01%] )
>novel_mir_41	|CL1712.Contig59_All	|location[1409,1430]	| size 2577 gap 0 0%
5'CAAGCUUGAGAUGUUUGAACAA3'
|||o|||||||||||||||x|x
3'ACUUACAAUUCUACAAAAGGUUCAAGGAACGUUUGAACUCUACAAACUUCUCGGUUAAGAGAUCAACCUUGAUUUUAGUGUU5' ( -27.10[79.01%] )
>novel_mir_41	|CL5113.Contig19_All	|location[1444,1465]	| size 2479 gap 0 0%
5'CAAGCUUGAGAUGUUUGAACAA3'
|||o|||||||||||||||x|x
3'ACUUACAAUUCUACAAAAGGUUCAAGGAACGUUUGAACUCUACAAACUUCUCGGUUAAGAGAUCAACCUUGAUUUUAGUGUU5' ( -27.10[79.01%] )
>novel_mir_41	|CL5113.Contig20_All	|location[916,937]	| size 2084 gap 0 0%
5'CAAGCUUGAGAUGUUUGAACAA3'
|||o|||||||||||||||x|x
3'ACUUACAAUUCUACAAAAGGUUCAAGGAACGUUUGAACUCUACAAACUUCUCGGUUAAGAGAUCAACCUUGAUUUUAGUGUU5' ( -27.10[79.01%] )
>novel_mir_41	|CL5113.Contig22_All	|location[787,808]	| size 1955 gap 0 0%
5'CAAGCUUGAGAUGUUUGAACAA3'
|||o|||||||||||||||x|x
3'ACUUACAAUUCUACAAAAGGUUCAAGGAACGUUUGAACUCUACAAACUUCUCGGUUAAGAGAUCAACCUUGAUUUUAGUGUU5' ( -27.10[79.01%] )
>novel_mir_41	|CL5113.Contig23_All	|location[1409,1430]	| size 2577 gap 0 0%
5'CAAGCUUGAGAUGUUUGAACAA3'
|||o|||||||||||||||x|x
3'ACUUACAAUUCUACAAAAGGUUCAAGGAACGUUUGAACUCUACAAACUUCUCGGUUAAGAGAUCAACCUUGAUUUUAGUGUU5' ( -27.10[79.01%] )
>novel_mir_41	|CL5252.Contig1_All	|location[356,377]	| size 529 gap 0 0%
5'CAAGCUUGAGAUGUUUGAACAA3'
xx||||||||||o||||||||x
3'AAAACUACUUAUAAGUGGACUCGAAUAACUAGUCGAACUCUAUAAACUUGUAUAAUCUCUAUAAUUCCUAGGACUCGUAGGA5' ( -29.50[85.51%] )
>novel_mir_41	|CL5252.Contig4_All	|location[278,299]	| size 444 gap 0 0%
5'CAAGCUUGAGAUGUUUGAACAA3'
xx||||||||||o||||||||x
3'AAAACUACUUAUAAGUGGACUCGAAUAACUAGUCGAACUCUAUAAACUUGUAUAAUCUCUAUAAUUCCUAGGACUCGUAGGA5' ( -29.50[85.51%] )
>novel_mir_41	|CL5252.Contig5_All	|location[502,523]	| size 668 gap 0 0%
5'CAAGCUUGAGAUGUUUGAACAA3'
xx||||||||||o||||||||x
3'AAAACUACUUAUAAGUGGACUCGAAUAACUAGUCGAACUCUAUAAACUUGUAUAAUCUCUAUAAUUCCUAGGACUCGUAGGA5' ( -29.50[85.51%] )
>novel_mir_41	|CL6849.Contig6_All	|location[916,937]	| size 2084 gap 0 0%
5'CAAGCUUGAGAUGUUUGAACAA3'
|||o|||||||||||||||x|x
3'ACUUACAAUUCUACAAAAGGUUCAAGGAACGUUUGAACUCUACAAACUUCUCGGUUAAGAGAUCAACCUUGAUUUUAGUGUU5' ( -27.10[79.01%] )
>novel_mir_41	|CL6849.Contig8_All	|location[787,808]	| size 1955 gap 0 0%
5'CAAGCUUGAGAUGUUUGAACAA3'
|||o|||||||||||||||x|x
3'ACUUACAAUUCUACAAAAGGUUCAAGGAACGUUUGAACUCUACAAACUUCUCGGUUAAGAGAUCAACCUUGAUUUUAGUGUU5' ( -27.10[79.01%] )
>novel_mir_41	|CL6849.Contig9_All	|location[1409,1430]	| size 2577 gap 0 0%
5'CAAGCUUGAGAUGUUUGAACAA3'
|||o|||||||||||||||x|x
3'ACUUACAAUUCUACAAAAGGUUCAAGGAACGUUUGAACUCUACAAACUUCUCGGUUAAGAGAUCAACCUUGAUUUUAGUGUU5' ( -27.10[79.01%] )
>novel_mir_41	|CL9260.Contig1_All	|location[349,370]	| size 841 gap 0 0%
5'CAAGCUUGAGAUGUUUGAACAA3'
|||||o|||||||x|||x|||x
3'GUUACCAUUCUGGAAGUUGGUCUAACUUUAGUUCGGACUCUACUAACCUGUGAUGGAACGACUCAAAAGGUAGAGUAUGUUC5' ( -26.10[74.36%] )
>novel_mir_41	|CL9260.Contig2_All	|location[263,284]	| size 753 gap 0 0%
5'CAAGCUUGAGAUGUUUGAACAA3'
|||||o|||||||x|||x|||x
3'GUUACCAUUCUGGAAGUUGGUCUAACUUUAGUUCGGACUCUACUAACCUGUGAUGGAACGACUCAAAAGGUAGAGUAUGUUC5' ( -26.10[74.36%] )
>novel_mir_42	|CL217.Contig53_All	|location[184,204]	| size 761 gap 0 0%
5'UGUCCAAGAUCUACGGAAGAG3'
||||||||||||x||||||x|
3'UUUAAAGUCUGUCCCUUUGAUCGAGUGAAUACAGGUUCUAGACGCCUUCCCUACUUCUCUUCUUCUACUAUCAACUAUUCU5' ( -30.50[79.63%] )
>novel_mir_42	|CL217.Contig134_All	|location[147,167]	| size 822 gap 0 0%
5'UGUCCAAGAUCUACGGAAGAG3'
|||||||||||||||||||||
3'GUUUAUCCCUUUGAUCGAGUGAACAUUUGAACAGGUUCUAGAUGCCUUCUCUACUUCUCUUCUAUUACAACUAAGUAUUCU5' ( -38.50[100.00%] )
>novel_mir_42	|CL217.Contig136_All	|location[920,940]	| size 1932 gap 0 0%
5'UGUCCAAGAUCUACGGAAGAG3'
|||||||||||||||||||||
3'GUUUAUCCCUUUGAUCGAGUGAACAUUUGAACAGGUUCUAGAUGCCUUCUCUACUUCUCUUCUAUUACAACUAAGUAUUCU5' ( -38.50[100.00%] )
>novel_mir_42	|CL217.Contig138_All	|location[618,638]	| size 1091 gap 0 0%
5'UGUCCAAGAUCUACGGAAGAG3'
o||||||||||||||||||x|
3'UGUUCCUUUGAUCGAGCGAGCAUGUGAACAGCAGGUUCUAGAUGCCUUCCCUACGUCUCGACUUCUACUAAUAAGUAUUCU5' ( -34.60[89.87%] )
>novel_mir_42	|CL217.Contig139_All	|location[943,963]	| size 1235 gap 0 0%
5'UGUCCAAGAUCUACGGAAGAG3'
|||||||||||||||||||||
3'UAUUUUUCUCUAGAUCGAGUGAACAUUUGAACAGGUUCUAGAUGCCUUCUCUACUUCUCUUCUAUUACAACUAAGUAUUCU5' ( -38.50[100.00%] )
>novel_mir_42	|CL848.Contig12_All	|location[184,204]	| size 761 gap 0 0%
5'UGUCCAAGAUCUACGGAAGAG3'
||||||||||||x||||||x|
3'UUUAAAGUCUGUCCCUUUGAUCGAGUGAAUACAGGUUCUAGACGCCUUCCCUACUUCUCUUCUUCUACUAUCAACUAUUCU5' ( -30.50[79.63%] )
>novel_mir_42	|CL848.Contig18_All	|location[147,167]	| size 822 gap 0 0%
5'UGUCCAAGAUCUACGGAAGAG3'
|||||||||||||||||||||
3'GUUUAUCCCUUUGAUCGAGUGAACAUUUGAACAGGUUCUAGAUGCCUUCUCUACUUCUCUUCUAUUACAACUAAGUAUUCU5' ( -38.50[100.00%] )
>novel_mir_42	|CL848.Contig20_All	|location[920,940]	| size 1932 gap 0 0%
5'UGUCCAAGAUCUACGGAAGAG3'
|||||||||||||||||||||
3'GUUUAUCCCUUUGAUCGAGUGAACAUUUGAACAGGUUCUAGAUGCCUUCUCUACUUCUCUUCUAUUACAACUAAGUAUUCU5' ( -38.50[100.00%] )
>novel_mir_42	|CL848.Contig22_All	|location[618,638]	| size 1091 gap 0 0%
5'UGUCCAAGAUCUACGGAAGAG3'
o||||||||||||||||||x|
3'UGUUCCUUUGAUCGAGCGAGCAUGUGAACAGCAGGUUCUAGAUGCCUUCCCUACGUCUCGACUUCUACUAAUAAGUAUUCU5' ( -34.60[89.87%] )
>novel_mir_42	|CL848.Contig23_All	|location[943,963]	| size 1235 gap 0 0%
5'UGUCCAAGAUCUACGGAAGAG3'
|||||||||||||||||||||
3'UAUUUUUCUCUAGAUCGAGUGAACAUUUGAACAGGUUCUAGAUGCCUUCUCUACUUCUCUUCUAUUACAACUAAGUAUUCU5' ( -38.50[100.00%] )
>novel_mir_43	|CL217.Contig61_All	|location[1347,1369]	| size 1592 gap 0 0%
5'CGUGUGUAGUGUAGUAAUCGGUA3'
|||||||||||||||||||||||
3'GGAAUACGUGAUUGCCCGUCACAUGGGUUAGCACACAUCACAUCAUUAGCCAUUUUGGCUCCAGCAGGGUUCUCGAUACGCCU5' ( -40.30[100.00%] )
>novel_mir_43	|CL217.Contig67_All	|location[1745,1767]	| size 3047 gap 0 0%
5'CGUGUGUAGUGUAGUAAUCGGUA3'
||||||||||||||||x|x||||
3'GGAUUACGUGAUUGCCCGUCACAUGGGCUAGCACACAUCACAUCAUAAACCAUUUUGGCUCCAGCAGGGUUCUCGAUACACUC5' ( -30.80[76.43%] )
>novel_mir_43	|CL337.Contig22_All	|location[1347,1369]	| size 1592 gap 0 0%
5'CGUGUGUAGUGUAGUAAUCGGUA3'
|||||||||||||||||||||||
3'GGAAUACGUGAUUGCCCGUCACAUGGGUUAGCACACAUCACAUCAUUAGCCAUUUUGGCUCCAGCAGGGUUCUCGAUACGCCU5' ( -40.30[100.00%] )
>novel_mir_43	|CL337.Contig26_All	|location[1745,1767]	| size 3047 gap 0 0%
5'CGUGUGUAGUGUAGUAAUCGGUA3'
||||||||||||||||x|x||||
3'GGAUUACGUGAUUGCCCGUCACAUGGGCUAGCACACAUCACAUCAUAAACCAUUUUGGCUCCAGCAGGGUUCUCGAUACACUC5' ( -30.80[76.43%] )
>novel_mir_43	|CL989.Contig8_All	|location[1745,1767]	| size 3047 gap 0 0%
5'CGUGUGUAGUGUAGUAAUCGGUA3'
||||||||||||||||x|x||||
3'GGAUUACGUGAUUGCCCGUCACAUGGGCUAGCACACAUCACAUCAUAAACCAUUUUGGCUCCAGCAGGGUUCUCGAUACACUC5' ( -30.80[76.43%] )
>novel_mir_45	|CL4355.Contig1_All	|location[78,98]	| size 528 gap 0 0%
5'CGAUGGCAUAGCAUUUGACUC3'
x||x||||o|||x||||||||
3'CCUCCGAAACCUUUUCCCCGAACCACUCACACUUCCGUGUCGAAAACUGAGAGAAAUAACUCGUUACCAUCAUGUUUUUAA5' ( -28.00[74.87%] )
>novel_mir_45	|CL4355.Contig2_All	|location[78,98]	| size 483 gap 0 0%
5'CGAUGGCAUAGCAUUUGACUC3'
x||x||||o|||x||||||||
3'CCUCCGAAACCUUUUCCCCGAACCACUCACACUUCCGUGUCGAAAACUGAGAGAAAUAACUCGUUACCAUCAUGUUUUUAA5' ( -28.00[74.87%] )
>novel_mir_45	|CL4879.Contig1_All	|location[155,175]	| size 318 gap 0 0%
5'CGAUGGCAUAGCAUUUGACUC3'
x|||||||||||||||||||x
3'UUAUUAGGGUACAGAACUUCUACUCACGGAACUACCGUAUCGUAAACUGAACAUCUUCAACAAGUCGCGGCAUUUUACAGA5' ( -33.90[88.74%] )
>novel_mir_45	|CL4879.Contig3_All	|location[154,174]	| size 266 gap 0 0%
5'CGAUGGCAUAGCAUUUGACUC3'
x|||||||||||||||||||x
3'UUAUUAGGGUUCAUACCUUCUAGUCACGGAACUACCGUAUCGUAAACUGAACAUCUUCAACACGUCGCGGGAUUUUACAGA5' ( -33.90[88.74%] )
>novel_mir_46	|CL1735.Contig11_All	|location[385,405]	| size 758 gap 0 0%
5'UGACGAGAUCAAGGAUAAGCU3'
x|||o||||||||||o|x|||
3'UCUCCUUCCUGUGCUCUUCUUCCCUGAGUACCUGUUCUAGUUCCUGUACGACGGUCCGCCACUAGUACCAUCGCUUUUCGU5' ( -29.40[79.03%] )
>novel_mir_46	|CL2700.Contig1_All	|location[82,102]	| size 531 gap 0 0%
5'UGACGAGAUCAAGGAUAAGCU3'
|||||||||||||||||||||
3'GAGCUAGAAACUUCUGUUUACGGCUGUUGAACUGCUCUAGUUCCUAUUCGAGGCGAAAAAGUACCUAGACGAUACACUACG5' ( -37.30[100.00%] )
>novel_mir_46	|CL2700.Contig2_All	|location[175,195]	| size 289 gap 0 0%
5'UGACGAGAUCAAGGAUAAGCU3'
|||||||||||||||||||||
3'GAGCUAGAAACUUCUGUUUACGGCUGUUGAACUGCUCUAGUUCCUAUUCGAGGCGAAAAAGUACCUAGACGAUACACUACG5' ( -37.30[100.00%] )
>novel_mir_46	|CL13233.Contig1_All	|location[263,283]	| size 577 gap 0 0%
5'UGACGAGAUCAAGGAUAAGCU3'
||||o||||||||||o|||x|
3'GUUCCUCCCCCUCUUCUUUCUUCCCUAUCAACUGUUCUAGUUCCUGUUCUAGGUACCUCUAUUCAGACCACUCUUUCUACC5' ( -30.30[81.23%] )
>novel_mir_46	|CL13233.Contig2_All	|location[744,764]	| size 1043 gap 0 0%
5'UGACGAGAUCAAGGAUAAGCU3'
||||o||||||||||o|||x|
3'GUUCCUCCCACUCUUCUUUCUUCCCUAUCAACUGUUCUAGUUCCUGUUCUAGGUACCACUAUUCAGACCACUCUUUCUACC5' ( -30.30[81.23%] )
>novel_mir_47	|CL8.Contig133_All	|location[988,1008]	| size 1112 gap 0 0%
5'UGGCACAUUAGAGACUUGCAA3'
|||||||||||||||||||||
3'ACUAAGACGUCCUCUAUCCGAUCCACCACCACCGUGUAAUCUCUGAACGUUAACAUCACGUGAAAGUUCACGACAGUGAUG5' ( -36.90[100.00%] )
>novel_mir_47	|CL8.Contig144_All	|location[92,112]	| size 2056 gap 0 0%
5'UGGCACAUUAGAGACUUGCAA3'
o||||||||||||||||||||
3'GCUAAGACGUUUUCUAUCCGAUCCGCCGUCGCCGUGUAAUCUCUGAACGUUAAAAUCACGUGAAAGUUCAAGAAAGUGGUG5' ( -36.50[98.92%] )
>novel_mir_47	|CL8.Contig145_All	|location[133,153]	| size 1876 gap 0 0%
5'UGGCACAUUAGAGACUUGCAA3'
o||||||||||||||||||||
3'GCUAAGACGUUUUCUAUCCGAUCCGCCGUCGCCGUGUAAUCUCUGAACGUUAAAAUCACGUGAAAGUUCAAGAAAGUGGUG5' ( -36.50[98.92%] )
>novel_mir_47	|CL8.Contig147_All	|location[815,835]	| size 2847 gap 0 0%
5'UGGCACAUUAGAGACUUGCAA3'
|||||||||||||||||||||
3'GCUAAGACGUCCUCUAUCCGAUCCACCGCCACCGUGUAAUCUCUGAACGUUAACAUCACGUGAAAGUUCAAGAAAGUGAUG5' ( -36.90[100.00%] )
>novel_mir_47	|CL48.Contig204_All	|location[988,1008]	| size 1112 gap 0 0%
5'UGGCACAUUAGAGACUUGCAA3'
|||||||||||||||||||||
3'ACUAAGACGUCCUCUAUCCGAUCCACCACCACCGUGUAAUCUCUGAACGUUAACAUCACGUGAAAGUUCACGACAGUGAUG5' ( -36.90[100.00%] )
>novel_mir_47	|CL48.Contig216_All	|location[92,112]	| size 2056 gap 0 0%
5'UGGCACAUUAGAGACUUGCAA3'
o||||||||||||||||||||
3'GCUAAGACGUUUUCUAUCCGAUCCGCCGUCGCCGUGUAAUCUCUGAACGUUAAAAUCACGUGAAAGUUCAAGAAAGUGGUG5' ( -36.50[98.92%] )
>novel_mir_47	|CL48.Contig217_All	|location[133,153]	| size 1876 gap 0 0%
5'UGGCACAUUAGAGACUUGCAA3'
o||||||||||||||||||||
3'GCUAAGACGUUUUCUAUCCGAUCCGCCGUCGCCGUGUAAUCUCUGAACGUUAAAAUCACGUGAAAGUUCAAGAAAGUGGUG5' ( -36.50[98.92%] )
>novel_mir_47	|CL48.Contig219_All	|location[815,835]	| size 2847 gap 0 0%
5'UGGCACAUUAGAGACUUGCAA3'
|||||||||||||||||||||
3'GCUAAGACGUCCUCUAUCCGAUCCACCGCCACCGUGUAAUCUCUGAACGUUAACAUCACGUGAAAGUUCAAGAAAGUGAUG5' ( -36.90[100.00%] )
>novel_mir_47	|CL2748.Contig2_All	|location[815,835]	| size 2847 gap 0 0%
5'UGGCACAUUAGAGACUUGCAA3'
|||||||||||||||||||||
3'GCUAAGACGUCCUCUAUCCGAUCCACCGCCACCGUGUAAUCUCUGAACGUUAACAUCACGUGAAAGUUCAAGAAAGUGAUG5' ( -36.90[100.00%] )
>novel_mir_47	|CL6956.Contig1_All	|location[1496,1516]	| size 8181 gap 0 0%
5'UGGCACAUUAGAGACUUGCAA3'
|||||||oo||||||o||x||
3'CCGUCAAAGGUAUAGUCGAGAUCUCGCAACACCGUGUGGUCUCUGGACAUUCUCAACGUUUAUUCGAGAUGGUGUACCGCC5' ( -30.90[84.20%] )
>novel_mir_47	|CL7502.Contig2_All	|location[988,1008]	| size 1112 gap 0 0%
5'UGGCACAUUAGAGACUUGCAA3'
|||||||||||||||||||||
3'ACUAAGACGUCCUCUAUCCGAUCCACCACCACCGUGUAAUCUCUGAACGUUAACAUCACGUGAAAGUUCACGACAGUGAUG5' ( -36.90[100.00%] )
>novel_mir_47	|CL16672.Contig2_All	|location[73,93]	| size 217 gap 0 0%
5'UGGCACAUUAGAGACUUGCAA3'
|||||||||||||||o|oxx|
3'GCUAAGACGUCCUCUAUCCGAUCCACCACCACCGUGUAAUCUCUGGAUUAUUCUUCCGCAUCUAAUACAAUAUUCAUGCAU5' ( -29.50[80.16%] )
>novel_mir_5	|CL357.Contig12_All	|location[2084,2106]	| size 2811 gap 0 0%
5'UUGACUCAGAUGUACGCGGCCUA3'
||||||||o|||||||||||||x
3'UAAGUACAAUGGACCUCUCCCGCUCAGAAAAACUGAGUUUACAUGCGCCGGAGUGUCCCAAUUUAGGGCCCUGGCAAGGUUAG5' ( -42.10[93.35%] )
>novel_mir_5	|CL357.Contig19_All	|location[1061,1083]	| size 1440 gap 0 0%
5'UUGACUCAGAUGUACGCGGCCUA3'
||||||||o|||||||||||||x
3'UAAGUACAAUGGACCUCUCCCGCUCAGAAAAACUGAGUUUACAUGCGCCGGAGUGUCCCAAUUUAGGGCCCUGGCAAGGUUAG5' ( -42.10[93.35%] )
>novel_mir_5	|CL357.Contig23_All	|location[1830,1852]	| size 2209 gap 0 0%
5'UUGACUCAGAUGUACGCGGCCUA3'
||||||||o|||||||||||||x
3'UAAGUACAAUGGACCUCUCCCGCUCAGAAAAACUGAGUUUACAUGCGCCGGAGUGUCCCAAUUUAGGGCCCUGGCAAGGUUAG5' ( -42.10[93.35%] )
>novel_mir_5	|CL1837.Contig1_All	|location[603,625]	| size 992 gap 0 0%
5'UUGACUCAGAUGUACGCGGCCUA3'
||||||x||||||||o|o|||||
3'CCACAAAGGAAUGGACCCCUCCCGUUCAGAAACUGAAUCUACAUGUGUCGGAUUGCCCCGAUAGGAGCACCGGUAAAGGCUGG5' ( -34.80[77.16%] )
>novel_mir_5	|CL9823.Contig1_All	|location[303,325]	| size 1194 gap 0 0%
5'UUGACUCAGAUGUACGCGGCCUA3'
|||||||||||o|||||||xx||
3'AUAUGCGUCAGAAUUAUAUAAUAAUCCAAAAACUGAGUCUAUAUGCGCCAAAUUGAUUUACUUAAAAACCCCAAACAAAAAUA5' ( -34.30[76.05%] )
>novel_mir_5	|CL9823.Contig1_All	|location[343,365]	| size 1194 gap 0 0%
5'UUGACUCAGAUGUACGCGGCCUA3'
|||||||||||o|||||o|x||x
3'CAAAACAAAUUAUAAAUGCUCCCGCUCAAAAACUGAGUCUAUAUGCGUCAGAAUUAUAUAAUAAUCCAAAAACUGAGUCUAUA5' ( -33.40[74.06%] )
>novel_mir_5	|CL10547.Contig1_All	|location[588,610]	| size 903 gap 0 0%
5'UUGACUCAGAUGUACGCGGCCUA3'
|||||||||||||||||o||xo|
3'UAUCAUUAAAAAGCACCUGUCCUGCUCAUAAACUGAGUCUACAUGCGUCGAGUAGGCUCCAAAUCUUUAUUCUACUACUAAAA5' ( -37.50[82.96%] )
>novel_mir_5	|CL10547.Contig2_All	|location[588,610]	| size 798 gap 0 0%
5'UUGACUCAGAUGUACGCGGCCUA3'
|||||||||||||||||o||xo|
3'UAUAAAUCUAAUAGGCCCCACCCGCUCAUAAACUGAGUCUACAUGCGUCGAGUAGGCUCCAAAUCUUUAUUCUACUACUAAAA5' ( -37.50[82.96%] )
>novel_mir_5	|CL10547.Contig3_All	|location[53,75]	| size 263 gap 0 0%
5'UUGACUCAGAUGUACGCGGCCUA3'
||||||||||||||||||||x||
3'UAUAAAUCUAAUAGGCCCCACCCGCUCAUAAACUGAGUCUACAUGCGCCGAAUUGGCCCCAUAAACAUUGAUCAAAGACUGGG5' ( -39.70[88.03%] )
>novel_mir_5	|CL10547.Contig4_All	|location[23,45]	| size 216 gap 0 0%
5'UUGACUCAGAUGUACGCGGCCUA3'
||||||x|||||||||||||x||
3'CAAAAAUCUAAUGGGCCCUUCCCGCUCAGAAACUGAAUCUACAUGCGCCGAAUUAGCCCCAAAUAUAACCCCGUU5' ( -33.50[74.28%] )
>novel_mir_5	|CL11142.Contig1_All	|location[176,198]	| size 452 gap 0 0%
5'UUGACUCAGAUGUACGCGGCCUA3'
|||||||||||||||||||||||
3'AACAAGUCCAAAAGGACCCUCCCGCUCAGAAACUGAGUCUACAUGCGCCGGAUUGGCCUCAUAGGGGUACUGGCAAAGGCUGG5' ( -45.10[100.00%] )
>novel_mir_5	|CL14549.Contig2_All	|location[169,191]	| size 353 gap 0 0%
5'UUGACUCAGAUGUACGCGGCCUA3'
x||||o||o||||||||||||||
3'GACUAGUCCAAUGCGCCCCUCCAACUGAGACACUGGGUUUACAUGCGCCGGAUUAGUCCAAUAAGGCACCAGCAAAGGUUGGG5' ( -40.60[90.02%] )
>novel_mir_5	|CL15184.Contig1_All	|location[214,236]	| size 397 gap 0 0%
5'UUGACUCAGAUGUACGCGGCCUA3'
|||||||x|||o|||||||||o|
3'GAGUAGUCCAAUGGACCCCUCCCACUCAGAAACUGAGCCUAUAUGCGCCGGGUUGGCCCCAUAGUUGCACUGGUAAAGGUUGG5' ( -38.30[84.92%] )
>novel_mir_5	|CL15771.Contig1_All	|location[205,227]	| size 297 gap 0 0%
5'UUGACUCAGAUGUACGCGGCCUA3'
xo|||||||||||||||||||||
3'CCAAAAGGAACAAAUCCAAUGGGUUCCUCCCGCUGAGUCUACAUGCGCCGGAUUGGUCCCCAAUAGGGGCACUGGCAAAGGUC5' ( -43.50[97.10%] )
>novel_mir_5	|CL15948.Contig1_All	|location[1115,1137]	| size 1316 gap 0 0%
5'UUGACUCAGAUGUACGCGGCCUA3'
||||x||||||||||||||||||
3'UACAACUACAAUCGGCUCUUGCCGCUCAGAAACUUAGUCUACAUGCGCCGGAUUGUGCAAGUACCUUAGCGUAAAGAUGCAGA5' ( -39.10[86.70%] )
>novel_mir_5	|CL15948.Contig2_All	|location[98,120]	| size 329 gap 0 0%
5'UUGACUCAGAUGUACGCGGCCUA3'
||||x||||||||||||||||||
3'UACAACUGCAAUAGGCUCUUGCCGCUCAGAAACUUAGUCUACAUGCGCCGGAUUGUGCAAGUACCUUAGCGUAAAGAUGCAGA5' ( -39.10[86.70%] )
>novel_mir_5	|CL16438.Contig3_All	|location[92,114]	| size 304 gap 0 0%
5'UUGACUCAGAUGUACGCGGCCUA3'
||||||x|||||||||x||||||
3'UGGAUUCUACAUGCACCACUCCCGCUCAGAAACUGAUUCUACAUGCACCGGAUUGGAUCCAUAGGGGCACUGCCAAAGUCUGU5' ( -33.50[74.28%] )
>novel_mir_5	|CL17970.Contig2_All	|location[49,71]	| size 238 gap 0 0%
5'UUGACUCAGAUGUACGCGGCCUA3'
|||||||||||||||||||x||x
3'AAUCCAAUAUGGGCCACUCCCGCUCGGAAAAACUGAGUCUACAUGCGCCAGAGUGGCCCAAUUAGGGCCCUGGUAAACACUGG5' ( -37.60[83.37%] )
>novel_mir_5	|Unigene999_All	|location[323,345]	| size 1109 gap 0 0%
5'UUGACUCAGAUGUACGCGGCCUA3'
||o|||||||||||||||||x||
3'GAAUGUGGAGUAGAUGUCCCAAAAAAAAAAAAUUGAGUCUACAUGCGCCGAAUUGAGUCUAUAUAUUUAGACAUAUAUUUGCU5' ( -37.50[83.15%] )
>novel_mir_5	|Unigene4040_All	|location[357,379]	| size 416 gap 0 0%
5'UUGACUCAGAUGUACGCGGCCUA3'
||||||||x||o||||x||||||
3'UAGAAUAUUUUCUCAUAUUUUCUGUUCAGAAACUGAGUGUAUAUGCACCGGAUUGAAUCACUUAUUAACAAGUCAAGUCCUCG5' ( -33.70[74.72%] )
>novel_mir_5	|Unigene6611_All	|location[170,192]	| size 293 gap 0 0%
5'UUGACUCAGAUGUACGCGGCCUA3'
|||||||||||||x|||||||||
3'CCAAUUAACCCAUUUACAUGCCCUCUCAGAAACUGAGUCUACAAGCGCCGGAUUGGCUCUAUAGAGCGUGAACUACUUGGGAG5' ( -40.50[89.80%] )
>novel_mir_5	|Unigene12923_All	|location[86,108]	| size 306 gap 0 0%
5'UUGACUCAGAUGUACGCGGCCUA3'
||||||||x|||||||x||||||
3'UGUGGGGAAUUCAUUACUCACAAACCCGCAAACUGAGUAUACAUGCACCGGAUUAAUCACAUAGGGGCACUGACAUAGCCUGG5' ( -33.50[74.28%] )
>novel_mir_5	|Unigene19282_All	|location[325,347]	| size 417 gap 0 0%
5'UUGACUCAGAUGUACGCGGCCUA3'
||||||||||||||x||||||||
3'AACAAUUCCAAUAAACAUCUCCAGCUCAAAAACUGAGUCUACAUACGCCGGAUUGAUUUACACAUGGAACAAUCUAAGCUUCU5' ( -39.40[87.36%] )
>novel_mir_5	|Unigene22348_All	|location[2819,2841]	| size 2850 gap 0 0%
5'UUGACUCAGAUGUACGCGGCCUA3'
||o||||||||||||||o|x|||
3'CCGCUUAGAAAUUGAGUCUACAUGCGUCAGAUUGGCUCCAUAGAACUAGUAAGUCCGUAUUA5' ( -33.60[74.50%] )
>novel_mir_5	|Unigene27979_All	|location[164,186]	| size 257 gap 0 0%
5'UUGACUCAGAUGUACGCGGCCUA3'
||||||||x||||||||oo||||
3'ACCUUUCCCGCCCCUGUCCGCCUGCUCAGAAACUGAGUGUACAUGCGUUGGAUUGGUCCUAUAGGGUGCUGGUAAAGAUUUGA5' ( -36.30[80.49%] )
>novel_mir_5	|Unigene40156_All	|location[118,140]	| size 201 gap 0 0%
5'UUGACUCAGAUGUACGCGGCCUA3'
|||||||||||||||||o||||x
3'UAACUCCAAUGGGCCCCUACCGCUCGGAAAAACUGAGUCUACAUGCGUCGGAGUGGCCCAAUUAGGGCUGGGAAGGGGGUAGA5' ( -42.50[94.24%] )
>novel_mir_5	|Unigene41169_All	|location[170,192]	| size 208 gap 0 0%
5'UUGACUCAGAUGUACGCGGCCUA3'
|||||||||||||||x||||x||
3'GCCCCUCCUGCUCAGAAACUGAGUCUACAUGAGCCGAAUUGGCCCAUCUGGGCACUGGCAAAGGCUGGG5' ( -34.00[75.39%] )
>novel_mir_5	|Unigene43860_All	|location[156,178]	| size 332 gap 0 0%
5'UUGACUCAGAUGUACGCGGCCUA3'
||||x||||||||||||||||||
3'UAGAUUCUACAUGCGCCCAACCCGCUCAUAAACUAAGUCUACAUGCGCCGGAUUGGCCCCAUAGGGCACUGGAAAAGGCUGGG5' ( -39.10[86.70%] )
>novel_mir_5	|Unigene50323_All	|location[255,277]	| size 312 gap 0 0%
5'UUGACUCAGAUGUACGCGGCCUA3'
||||||||o|||||||x||||||
3'ACUCCAAAAGGAAUGGCCCUCCUACUCAGAAACUGAGUUUACAUGCACCGGAUUGGAGCCAUGGUAAAGGGAACGGUGCGGGU5' ( -37.10[82.26%] )
>novel_mir_50	|CL2999.Contig5_All	|location[138,158]	| size 239 gap 0 0%
5'UGUACCUUGUAGCAUUCCGCA3'
x||||||||||||x|||||||
3'UUCCAACUUCUCCCUCCACAAUUCUACCUACCAUGGAACAUCGGAAGGCGUUGACUGCAGCUACGGCUACUGCAGUGUUCA5' ( -32.90[84.79%] )
>novel_mir_50	|CL2999.Contig10_All	|location[149,169]	| size 317 gap 0 0%
5'UGUACCUUGUAGCAUUCCGCA3'
x|||x||||||||||||||||
3'UGGAACAUCGGAAAGGGACAGUCCUACUUACCAUUGAACAUCGUAAGGCGUUGAUUACAGCUAUGACUAUUGCAGUGGCCA5' ( -30.60[78.87%] )
>novel_mir_50	|CL2999.Contig17_All	|location[182,202]	| size 985 gap 0 0%
5'UGUACCUUGUAGCAUUCCGCA3'
x||||||||||o|x|||||||
3'UUCCAAUUUCUCUCUCGACAAUUCUACUUACCAUGGAACAUUGAAAGGCGUUGAUUGCAGCUAUGACUAUUGAAGUGGCCA5' ( -30.50[78.61%] )
>novel_mir_50	|CL3650.Contig6_All	|location[182,202]	| size 985 gap 0 0%
5'UGUACCUUGUAGCAUUCCGCA3'
x||||||||||o|x|||||||
3'UUCCAAUUUCUCUCUCGACAAUUCUACUUACCAUGGAACAUUGAAAGGCGUUGAUUGCAGCUAUGACUAUUGAAGUGGCCA5' ( -30.50[78.61%] )
>novel_mir_50	|Unigene47893_All	|location[10,30]	| size 237 gap 0 0%
5'UGUACCUUGUAGCAUUCCGCA3'
xo|x||||||||||o||||||
3'GUCUAUGAGGUUCGCAACGACUACCGGCUUUUAAGGAACAUCGUGAGGCGUCGAGCCUUA5' ( -32.20[83.64%] )
>novel_mir_60	|CL99.Contig7_All	|location[85,105]	| size 283 gap 0 0%
5'UGAGCUUAUUUGAUUUCGGCU3'
|||||||||||||||||||||
3'CCACAAACAAAUGCGAAUAUACACCCGAGUACUCGAAUAAACUAAAGCCGAACACAAAGUAUUCGGCUUUUUUUUAUUCGA5' ( -34.00[100.00%] )
>novel_mir_60	|CL99.Contig8_All	|location[1049,1069]	| size 1338 gap 0 0%
5'UGAGCUUAUUUGAUUUCGGCU3'
|||||||||||||||||||||
3'CCACAAACAAAUGCGAAUAUACACCCGAGUACUCGAAUAAACUAAAGCCGAACACAAAGUAUUCGGGGUUAAAAGGCCGAA5' ( -34.00[100.00%] )
>novel_mir_60	|CL99.Contig28_All	|location[291,311]	| size 715 gap 0 0%
5'UGAGCUUAUUUGAUUUCGGCU3'
|||||||||||||||||||||
3'CCACAAACAAAUUCGAAUAUACACCCGAAUACUCGAAUAAACUAAAGCCGAAUAUAAAGUAUUCGGGGUUAAAAGGCCGAA5' ( -34.00[100.00%] )
>novel_mir_60	|CL99.Contig83_All	|location[156,176]	| size 318 gap 0 0%
5'UGAGCUUAUUUGAUUUCGGCU3'
|||||||||||||||||||||
3'CCACAAACAAAUUCGAAUAUACACCCGAAUACUCGAAUAAACUAAAGCCGAAUAUAAAGAAUUCGGUGUUUAAAGGCCGAA5' ( -34.00[100.00%] )
>novel_mir_60	|CL3039.Contig1_All	|location[313,333]	| size 438 gap 0 0%
5'UGAGCUUAUUUGAUUUCGGCU3'
|||||||||||||||||||||
3'CCAUAAACAAAUUCGAAUAAACACCCGAAUACUCGAAUAAACUAAAGCCGAAUAUAAAAUUUCAAUUAACGUAAAAACCAG5' ( -34.00[100.00%] )
>novel_mir_60	|CL3868.Contig1_All	|location[257,277]	| size 448 gap 0 0%
5'UGAGCUUAUUUGAUUUCGGCU3'
|||||||||||||||||||||
3'CCACAAACAAAUUCGAAUAUACACCCGAAUACUCGAAUAAACUAAAGCCGAAUAUAAAGAAUUCGGUGUUUAAAGGCCGAA5' ( -34.00[100.00%] )
>novel_mir_60	|CL3868.Contig3_All	|location[85,105]	| size 283 gap 0 0%
5'UGAGCUUAUUUGAUUUCGGCU3'
|||||||||||||||||||||
3'CCACAAACAAAUGCGAAUAUACACCCGAGUACUCGAAUAAACUAAAGCCGAACACAAAGUAUUCGGCUUUUUUUUAUUCGA5' ( -34.00[100.00%] )
[truncated: 892 more rows]
