# Supplementary material for: miRNAs Are Involved in Determining the Improved Vigor of Autotetrapoid Chrysanthemum nankingense
Source: Front Plant Sci. 2016 Sep 28;7:1412. doi: 10.3389/fpls.2016.01412 (PMC5039203; doi:10.3389/fpls.2016.01412)
Supplement: Sheet 2 — Gene ontology classification of the targets of miRNAs which differed in abundance between the diploid and autotetraploid forms of C. nankingense. [file DataSheet2.xlsx]

## Sheet: Knonw miRNAs-GO
Ontology	Class	Number of genes	Gene ID
Biological process	biological regulation	16	CL9958.Contig3_All;CL14203.Contig2_All;CL4405.Contig4_All;CL34.Contig9_All;CL2716.Contig5_All;CL34.Contig4_All;Unigene17708_All;CL17973.Contig1_All;CL34.Contig6_All;CL34.Contig7_All;CL8674.Contig3_All;CL9471.Contig6_All;CL9471.Contig5_All;CL34.Contig5_All;CL34.Contig3_All;CL34.Contig8_All
	cellular process	85	CL1588.Contig14_All;CL34.Contig9_All;CL2716.Contig5_All;CL34.Contig4_All;CL4526.Contig5_All;CL9223.Contig2_All;CL34.Contig6_All;CL34.Contig7_All;CL726.Contig10_All;CL9471.Contig6_All;Unigene28454_All;CL2145.Contig14_All;CL9471.Contig5_All;CL34.Contig5_All;CL4526.Contig1_All;CL34.Contig3_All;CL9622.Contig2_All;CL34.Contig8_All;CL48.Contig104_All;CL8.Contig55_All;CL1984.Contig3_All;CL6687.Contig2_A…
	developmental process	13	CL34.Contig9_All;CL2716.Contig5_All;CL34.Contig4_All;CL34.Contig6_All;CL34.Contig7_All;CL34.Contig5_All;CL34.Contig3_All;CL34.Contig8_All;CL1984.Contig3_All;CL15042.Contig1_All;CL140.Contig1_All;CL12228.Contig1_All;CL17973.Contig1_All
	establishment of localization	7	CL726.Contig10_All;CL4430.Contig3_All;CL1159.Contig4_All;CL4412.Contig3_All;CL1159.Contig11_All;CL7631.Contig10_All;Unigene19951_All
	localization	7	CL726.Contig10_All;CL4430.Contig3_All;CL1159.Contig4_All;CL4412.Contig3_All;CL1159.Contig11_All;CL7631.Contig10_All;Unigene19951_All
	metabolic process	61	CL4664.Contig2_All;CL1588.Contig14_All;CL3096.Contig37_All;CL1609.Contig2_All;CL15042.Contig1_All;CL7158.Contig4_All;CL9958.Contig3_All;CL14203.Contig2_All;CL12411.Contig4_All;CL4405.Contig4_All;CL7158.Contig3_All;CL34.Contig9_All;CL2716.Contig5_All;CL745.Contig10_All;CL34.Contig4_All;CL3019.Contig5_All;CL4526.Contig5_All;CL48.Contig104_All;CL9223.Contig2_All;CL404.Contig124_All;CL3019.Contig2_Al…
	multi-organism process	3	Unigene19951_All;CL726.Contig10_All;CL1984.Contig3_All
	multicellular organismal process	9	CL34.Contig9_All;CL2716.Contig5_All;CL34.Contig4_All;CL34.Contig6_All;CL34.Contig7_All;CL1984.Contig3_All;CL34.Contig5_All;CL34.Contig3_All;CL34.Contig8_All
	regulation of biological process	15	CL9958.Contig3_All;CL14203.Contig2_All;CL4405.Contig4_All;CL34.Contig9_All;CL2716.Contig5_All;CL34.Contig4_All;CL17973.Contig1_All;CL34.Contig6_All;CL34.Contig7_All;CL8674.Contig3_All;CL9471.Contig6_All;CL9471.Contig5_All;CL34.Contig5_All;CL34.Contig3_All;CL34.Contig8_All
	reproduction	5	CL15042.Contig1_All;CL2716.Contig5_All;CL140.Contig1_All;CL12228.Contig1_All;CL1984.Contig3_All
	reproductive process	5	CL15042.Contig1_All;CL2716.Contig5_All;CL140.Contig1_All;CL12228.Contig1_All;CL1984.Contig3_All
	response to stimulus	50	CL9958.Contig3_All;CL4526.Contig5_All;CL4526.Contig1_All;CL92.Contig174_All;CL133.Contig49_All;CL65.Contig181_All;CL14203.Contig2_All;CL5429.Contig2_All;CL2127.Contig2_All;CL738.Contig6_All;CL133.Contig15_All;CL92.Contig65_All;CL2127.Contig3_All;CL92.Contig19_All;CL133.Contig53_All;CL92.Contig134_All;Unigene6766_All;CL92.Contig79_All;CL133.Contig108_All;CL133.Contig7_All;CL92.Contig125_All;CL92.C…
	signaling	2	CL14203.Contig2_All;CL17973.Contig1_All
	single-organism process	34	CL726.Contig10_All;CL4430.Contig3_All;CL34.Contig9_All;CL2716.Contig5_All;CL34.Contig4_All;CL34.Contig6_All;CL34.Contig7_All;CL1984.Contig3_All;CL34.Contig5_All;CL34.Contig3_All;CL34.Contig8_All;CL14203.Contig2_All;CL17973.Contig1_All;CL92.Contig174_All;CL133.Contig49_All;CL65.Contig181_All;CL133.Contig73_All;CL133.Contig116_All;CL133.Contig15_All;CL92.Contig65_All;CL92.Contig19_All;CL92.Contig13…
Cellular component	cell	81	CL5123.Contig5_All;CL5123.Contig6_All;CL1609.Contig2_All;CL1159.Contig11_All;CL271.Contig53_All;CL15042.Contig1_All;CL7158.Contig4_All;CL9958.Contig3_All;CL14203.Contig2_All;CL4405.Contig4_All;CL9513.Contig7_All;CL7158.Contig3_All;CL2127.Contig2_All;CL17964.Contig1_All;CL34.Contig9_All;CL2716.Contig5_All;CL2926.Contig5_All;CL668.Contig1_All;CL34.Contig4_All;Unigene17708_All;CL1159.Contig4_All;CL6…
	cell part	81	CL5123.Contig5_All;CL5123.Contig6_All;CL1609.Contig2_All;CL1159.Contig11_All;CL271.Contig53_All;CL15042.Contig1_All;CL7158.Contig4_All;CL9958.Contig3_All;CL14203.Contig2_All;CL4405.Contig4_All;CL9513.Contig7_All;CL7158.Contig3_All;CL2127.Contig2_All;CL17964.Contig1_All;CL34.Contig9_All;CL2716.Contig5_All;CL2926.Contig5_All;CL668.Contig1_All;CL34.Contig4_All;Unigene17708_All;CL1159.Contig4_All;CL6…
	macromolecular complex	7	CL3019.Contig5_All;CL3019.Contig2_All;CL3019.Contig4_All;CL3019.Contig1_All;CL3019.Contig6_All;CL3019.Contig15_All;Unigene20255_All
	membrane	37	CL1609.Contig2_All;CL14203.Contig2_All;CL17973.Contig1_All;CL12993.Contig1_All;CL92.Contig174_All;CL133.Contig49_All;CL5429.Contig2_All;CL12411.Contig4_All;CL16186.Contig1_All;CL404.Contig88_All;CL3019.Contig5_All;CL3019.Contig2_All;CL969.Contig4_All;CL92.Contig65_All;CL3200.Contig6_All;CL8.Contig349_All;Unigene30997_All;CL1984.Contig3_All;CL48.Contig469_All;CL8.Contig278_All;CL3019.Contig4_All;C…
	membrane part	16	CL14203.Contig2_All;CL12993.Contig1_All;CL17973.Contig1_All;CL92.Contig174_All;CL133.Contig49_All;CL1609.Contig2_All;CL5429.Contig2_All;CL12411.Contig4_All;CL92.Contig65_All;Unigene30997_All;CL726.Contig10_All;CL4430.Contig3_All;CL1827.Contig2_All;CL12411.Contig3_All;CL2868.Contig3_All;CL92.Contig93_All
	organelle	55	CL271.Contig53_All;CL1609.Contig2_All;CL15042.Contig1_All;CL7158.Contig4_All;CL9958.Contig3_All;CL14203.Contig2_All;CL4405.Contig4_All;CL9513.Contig7_All;CL7158.Contig3_All;CL2127.Contig2_All;CL17964.Contig1_All;CL34.Contig9_All;CL2716.Contig5_All;CL2926.Contig5_All;CL668.Contig1_All;CL34.Contig4_All;Unigene17708_All;CL1159.Contig4_All;CL6956.Contig1_All;CL48.Contig104_All;CL9223.Contig2_All;CL40…
	organelle part	6	CL1609.Contig2_All;CL1159.Contig11_All;CL14203.Contig2_All;CL17973.Contig1_All;Unigene19951_All;CL12993.Contig1_All
Molecular function	binding	130	CL4664.Contig2_All;CL3096.Contig37_All;CL92.Contig174_All;CL133.Contig49_All;CL1609.Contig2_All;CL65.Contig181_All;CL7158.Contig4_All;CL217.Contig243_All;CL5429.Contig2_All;CL4405.Contig4_All;CL7158.Contig3_All;CL34.Contig9_All;CL133.Contig73_All;CL2716.Contig5_All;CL745.Contig10_All;CL92.Contig15_All;CL34.Contig4_All;CL738.Contig6_All;CL3019.Contig5_All;CL4526.Contig5_All;CL404.Contig124_All;CL8…
	catalytic activity	96	CL828.Contig4_All;CL140.Contig1_All;CL12228.Contig1_All;CL726.Contig10_All;CL1827.Contig2_All;CL1827.Contig1_All;CL8.Contig115_All;CL969.Contig2_All;CL8.Contig173_All;CL7158.Contig4_All;CL9958.Contig3_All;CL14203.Contig2_All;CL7158.Contig3_All;CL52.Contig6_All;CL404.Contig88_All;CL8.Contig104_All;CL8.Contig44_All;CL4809.Contig5_All;CL4809.Contig6_All;CL48.Contig104_All;CL404.Contig124_All;CL8.Con…
	nucleic acid binding transcription factor activity	9	CL34.Contig9_All;CL2716.Contig5_All;CL34.Contig4_All;CL34.Contig6_All;CL34.Contig7_All;CL8674.Contig3_All;CL34.Contig5_All;CL34.Contig3_All;CL34.Contig8_All
	receptor activity	6	CL92.Contig174_All;CL133.Contig49_All;CL5429.Contig2_All;CL92.Contig65_All;CL2868.Contig3_All;CL92.Contig93_All
	transporter activity	9	CL726.Contig10_All;CL1827.Contig2_All;Unigene19951_All;CL4430.Contig3_All;CL1827.Contig1_All;CL1159.Contig4_All;CL1159.Contig11_All;Unigene17708_All;Unigene7319_All

## Sheet: Novel miRNAs-GO
Ontology	Class	Number of genes	Gene ID
Biological process	biological regulation	6	CL7262.Contig1_All;CL12185.Contig5_All;CL404.Contig82_All;CL12219.Contig2_All;CL65.Contig83_All;CL1985.Contig1_All
	cellular component organization or biogenesis	8	CL1985.Contig24_All;CL13951.Contig2_All;CL7262.Contig1_All;CL12219.Contig2_All;CL404.Contig82_All;CL1985.Contig12_All;CL1985.Contig11_All;CL65.Contig83_All
	cellular process	31	CL1588.Contig16_All;CL3376.Contig10_All;CL13951.Contig2_All;CL8839.Contig4_All;CL12185.Contig5_All;CL5588.Contig1_All;CL11098.Contig2_All;CL65.Contig83_All;CL8839.Contig3_All;CL1985.Contig1_All;CL7920.Contig2_All;CL8839.Contig5_All;CL8839.Contig1_All;CL7262.Contig1_All;CL404.Contig82_All;CL1985.Contig24_All;CL1985.Contig12_All;CL1985.Contig11_All;Unigene22202_All;CL7158.Contig4_All;CL7158.Contig3…
	developmental process	9	CL1985.Contig24_All;CL1985.Contig10_All;CL7262.Contig1_All;CL404.Contig82_All;CL1985.Contig12_All;CL1985.Contig11_All;CL1985.Contig13_All;CL12219.Contig2_All;CL1985.Contig1_All
	establishment of localization	2	CL6320.Contig1_All;CL65.Contig55_All
	growth	2	CL7262.Contig1_All;CL404.Contig82_All
	localization	2	CL6320.Contig1_All;CL65.Contig55_All
	metabolic process	42	CL1985.Contig24_All;CL15084.Contig2_All;CL1588.Contig16_All;CL3376.Contig10_All;CL7582.Contig1_All;CL13951.Contig2_All;Unigene22202_All;CL9260.Contig2_All;CL7158.Contig4_All;CL7158.Contig3_All;CL48.Contig219_All;CL1958.Contig1_All;CL404.Contig115_All;CL8839.Contig4_All;CL8.Contig145_All;Unigene45715_All;CL3117.Contig2_All;CL7262.Contig1_All;CL3200.Contig13_All;CL404.Contig124_All;CL12185.Contig5_…
	multicellular organismal process	8	CL1985.Contig24_All;CL1985.Contig10_All;CL7262.Contig1_All;CL404.Contig82_All;CL1985.Contig12_All;CL1985.Contig11_All;CL1985.Contig1_All;CL1985.Contig13_All
	regulation of biological process	6	CL7262.Contig1_All;CL12185.Contig5_All;CL404.Contig82_All;CL12219.Contig2_All;CL65.Contig83_All;CL1985.Contig1_All
	reproduction	4	CL1985.Contig24_All;CL1985.Contig12_All;CL1985.Contig11_All;CL12219.Contig2_All
	response to stimulus	14	CL7262.Contig1_All;CL12185.Contig5_All;CL404.Contig82_All;CL13951.Contig2_All;CL7075.Contig4_All;CL11098.Contig2_All;CL1563.Contig21_All;CL1126.Contig42_All;CL13233.Contig2_All;CL1563.Contig20_All;CL13233.Contig1_All;CL6956.Contig1_All;CL1126.Contig41_All;CL65.Contig83_All
	signaling	3	CL7262.Contig1_All;CL12185.Contig5_All;CL404.Contig82_All
	single-organism process	13	CL1985.Contig24_All;CL1985.Contig10_All;CL7262.Contig1_All;CL404.Contig82_All;CL1985.Contig12_All;CL1985.Contig11_All;CL1985.Contig1_All;CL1985.Contig13_All;CL12185.Contig5_All;CL12219.Contig2_All;CL13951.Contig2_All;CL65.Contig83_All;CL65.Contig55_All
Cellular component	cell	54	CL7582.Contig1_All;CL9260.Contig2_All;CL1958.Contig1_All;CL9260.Contig1_All;CL1985.Contig24_All;CL1985.Contig12_All;CL1985.Contig11_All;CL13233.Contig2_All;CL1643.Contig1_All;CL13951.Contig2_All;Unigene22202_All;CL7158.Contig4_All;CL1985.Contig10_All;CL7158.Contig3_All;CL48.Contig219_All;CL10566.Contig1_All;CL8839.Contig4_All;CL8.Contig145_All;CL7075.Contig4_All;CL8720.Contig2_All;CL13233.Contig1…
	cell part	54	CL7582.Contig1_All;CL9260.Contig2_All;CL1958.Contig1_All;CL9260.Contig1_All;CL1985.Contig24_All;CL1985.Contig12_All;CL1985.Contig11_All;CL13233.Contig2_All;CL1643.Contig1_All;CL13951.Contig2_All;Unigene22202_All;CL7158.Contig4_All;CL1985.Contig10_All;CL7158.Contig3_All;CL48.Contig219_All;CL10566.Contig1_All;CL8839.Contig4_All;CL8.Contig145_All;CL7075.Contig4_All;CL8720.Contig2_All;CL13233.Contig1…
	macromolecular complex	7	CL7582.Contig1_All;CL9260.Contig2_All;CL1958.Contig1_All;CL9260.Contig1_All;<td;Unigene22202_All;CL11098.Contig2_All
	membrane	19	CL12185.Contig5_All;CL11098.Contig2_All;Unigene22202_All;CL404.Contig120_All;CL48.Contig204_All;CL404.Contig115_All;CL404.Contig88_All;CL7075.Contig4_All;CL3117.Contig2_All;CL7262.Contig1_All;CL3200.Contig13_All;CL404.Contig82_All;CL7502.Contig2_All;CL6320.Contig1_All;CL65.Contig55_All;CL6320.Contig4_All;CL8.Contig133_All;CL3200.Contig6_All;CL404.Contig87_All
	membrane part	5	Unigene22202_All;CL3117.Contig2_All;CL11098.Contig2_All;CL6320.Contig1_All;CL65.Contig55_All
	membrane-enclosed lumen	8	CL8839.Contig4_All;CL8839.Contig3_All;CL8839.Contig5_All;CL8839.Contig1_All;CL1985.Contig24_All;CL1985.Contig12_All;CL1985.Contig11_All;CL7075.Contig4_All
	organelle	45	CL1985.Contig24_All;CL13233.Contig2_All;CL1643.Contig1_All;CL7582.Contig1_All;CL13951.Contig2_All;Unigene22202_All;CL9260.Contig2_All;CL7158.Contig4_All;CL1985.Contig10_All;CL7158.Contig3_All;CL48.Contig219_All;CL1958.Contig1_All;CL10566.Contig1_All;CL404.Contig115_All;CL8839.Contig4_All;CL8.Contig254_All;CL8.Contig145_All;CL7075.Contig4_All;CL3117.Contig2_All;CL3200.Contig13_All;CL8720.Contig2_A…
	organelle part	12	CL1985.Contig24_All;CL1985.Contig12_All;CL1985.Contig11_All;CL8839.Contig4_All;CL8839.Contig3_All;CL8839.Contig5_All;CL8839.Contig1_All;CL13951.Contig2_All;Unigene22202_All;CL7075.Contig4_All;CL12185.Contig5_All;CL11098.Contig2_All
Molecular function	binding	66	CL5252.Contig1_All;CL5252.Contig4_All;CL5252.Contig5_All;CL5113.Contig19_All;CL1985.Contig24_All;CL6849.Contig8_All;CL3376.Contig10_All;CL6849.Contig9_All;CL5113.Contig23_All;CL13951.Contig2_All;CL9260.Contig2_All;CL48.Contig370_All;CL7158.Contig4_All;CL6849.Contig6_All;CL1985.Contig10_All;CL7158.Contig3_All;CL1958.Contig1_All;CL404.Contig115_All;CL48.Contig139_All;CL7075.Contig4_All;CL3117.Conti…
	catalytic activity	73	CL5113.Contig19_All;CL6849.Contig8_All;CL6849.Contig9_All;CL5113.Contig23_All;CL6849.Contig6_All;CL7075.Contig4_All;CL5113.Contig20_All;CL6320.Contig1_All;CL5113.Contig22_All;CL6320.Contig4_All;CL3200.Contig5_All;CL3796.Contig5_All;CL3200.Contig11_All;CL784.Contig24_All;CL48.Contig370_All;CL8.Contig173_All;CL7158.Contig4_All;CL404.Contig120_All;CL8.Contig185_All;CL48.Contig204_All;CL404.Contig90_…
	molecular transducer activity	3	CL3117.Contig2_All;CL12185.Contig5_All;CL2642.Contig18_All
	structural molecule activity	3	CL7582.Contig1_All;CL9260.Contig2_All;CL9260.Contig1_All
	transporter activity	4	CL11098.Contig2_All;CL6320.Contig1_All;CL6320.Contig4_All;CL65.Contig55_All
