# Supplementary material for: miRNAs Are Involved in Determining the Improved Vigor of Autotetrapoid Chrysanthemum nankingense
Source: Front Plant Sci. 2016 Sep 28;7:1412. doi: 10.3389/fpls.2016.01412 (PMC5039203; doi:10.3389/fpls.2016.01412)
Supplement: Sheet 3 — KEGG pathway annotation of the targets of miRNAs which differed in abundance between the diploid and autotetraploid forms of C. nankingense. [file DataSheet3.xlsx]

## Sheet: Known miRNAs-KEGG
Pathway annotation of potential target genes related to known miRNA in 4x vs 2x
Pathway	Target genes with pathway annotation (302)	All genes of the species with pathway annotation (41326)	Pvalue	Qvalue	Pathway ID
Plant-pathogen interaction	89 (29.47%)	3339 (8.08%)	9.82852e-28	1.13028e-25	ko04626
Apoptosis	53 (17.55%)	1447 (3.5%)	3.10579e-22	1.78583e-20	ko04210
NF-kappa B signaling pathway	53 (17.55%)	1470 (3.56%)	6.31876e-22	2.42219e-20	ko04064
Leishmaniasis	53 (17.55%)	1502 (3.63%)	1.65983e-21	4.77202e-20	ko05140
Measles	58 (19.21%)	1820 (4.4%)	2.17638e-21	5.00567e-20	ko05162
Pertussis	53 (17.55%)	1518 (3.67%)	2.66483e-21	5.1076e-20	ko05133
Toll-like receptor signaling pathway	53 (17.55%)	1532 (3.71%)	4.01226e-21	6.59157e-20	ko04620
Chagas disease (American trypanosomiasis)	53 (17.55%)	1541 (3.73%)	5.20689e-21	6.73381e-20	ko05142
Toxoplasmosis	58 (19.21%)	1854 (4.49%)	5.26994e-21	6.73381e-20	ko05145
Neurotrophin signaling pathway	55 (18.21%)	1679 (4.06%)	7.93671e-21	9.12722e-20	ko04722
Influenza A	58 (19.21%)	2146 (5.19%)	4.87437e-18	5.09593e-17	ko05164
Tuberculosis	53 (17.55%)	1891 (4.58%)	3.67532e-17	3.52219e-16	ko05152
Benzoate degradation	35 (11.59%)	1911 (4.62%)	6.6006e-07	5.83899e-06	ko00362
Ethylbenzene degradation	34 (11.26%)	1848 (4.47%)	8.73084e-07	7.17176e-06	ko00642
Pyrimidine metabolism	42 (13.91%)	2781 (6.73%)	6.69206e-06	4.9291e-05	ko00240
Tyrosine metabolism	35 (11.59%)	2129 (5.15%)	7.22876e-06	4.9291e-05	ko00350
Fructose and mannose metabolism	36 (11.92%)	2222 (5.38%)	7.2865e-06	4.9291e-05	ko00051
Limonene and pinene degradation	34 (11.26%)	2318 (5.61%)	9.58885e-05	0.000612621	ko00903
Aminobenzoate degradation	34 (11.26%)	2340 (5.66%)	0.000114745	0.000694512	ko00627
Antigen processing and presentation	12 (3.97%)	560 (1.36%)	0.00095356	0.00548297	ko04612
RNA transport	21 (6.95%)	1666 (4.03%)	0.0114275	0.0625791	ko03013
Ribosome biogenesis in eukaryotes	14 (4.64%)	1029 (2.49%)	0.0201178	0.105161	ko03008
Spliceosome	21 (6.95%)	1786 (4.32%)	0.0227942	0.110964	ko03040
Ubiquitin mediated proteolysis	12 (3.97%)	848 (2.05%)	0.0231578	0.110964	ko04120
Microbial metabolism in diverse environments	40 (13.25%)	4062 (9.83%)	0.0323871	0.14898	ko01120
Peptidoglycan biosynthesis	2 (0.66%)	44 (0.11%)	0.0411739	0.182115	ko00550
Vasopressin-regulated water reabsorption	2 (0.66%)	59 (0.14%)	0.0693929	0.295562	ko04962
Atrazine degradation	1 (0.33%)	14 (0.03%)	0.0976027	0.400868	ko00791
Endocytosis	15 (4.97%)	1590 (3.85%)	0.18995	0.753249	ko04144
Prion diseases	5 (1.66%)	432 (1.05%)	0.210424	0.790224	ko05020
Legionellosis	5 (1.66%)	434 (1.05%)	0.213017	0.790224	ko05134
Lysine biosynthesis	2 (0.66%)	131 (0.32%)	0.248454	0.884647	ko00300
Selenocompound metabolism	2 (0.66%)	133 (0.32%)	0.253855	0.884647	ko00450
Ether lipid metabolism	9 (2.98%)	987 (2.39%)	0.297345	0.980252	ko00565
Chlorocyclohexane and chlorobenzene degradation	1 (0.33%)	51 (0.12%)	0.312223	0.980252	ko00361
NOD-like receptor signaling pathway	2 (0.66%)	155 (0.38%)	0.313187	0.980252	ko04621
Sulfur metabolism	2 (0.66%)	157 (0.38%)	0.318547	0.980252	ko00920
Small cell lung cancer	1 (0.33%)	54 (0.13%)	0.32721	0.980252	ko05222
Cytosolic DNA-sensing pathway	1 (0.33%)	65 (0.16%)	0.379431	0.980252	ko04623
Prostate cancer	4 (1.32%)	433 (1.05%)	0.389832	0.980252	ko05215
Cysteine and methionine metabolism	4 (1.32%)	434 (1.05%)	0.391477	0.980252	ko00270
Glucosinolate biosynthesis	1 (0.33%)	69 (0.17%)	0.397402	0.980252	ko00966
Protein processing in endoplasmic reticulum	11 (3.64%)	1358 (3.29%)	0.40722	0.980252	ko04141
Glutamatergic synapse	9 (2.98%)	1106 (2.68%)	0.419125	0.980252	ko04724
Glioma	2 (0.66%)	197 (0.48%)	0.422673	0.980252	ko05214
Pathogenic Escherichia coli infection	4 (1.32%)	454 (1.1%)	0.424208	0.980252	ko05130
MAPK signaling pathway	5 (1.66%)	588 (1.42%)	0.429585	0.980252	ko04010
Pancreatic cancer	9 (2.98%)	1117 (2.7%)	0.430533	0.980252	ko05212
Plant hormone signal transduction	20 (6.62%)	2602 (6.3%)	0.440733	0.980252	ko04075
GnRH signaling pathway	9 (2.98%)	1128 (2.73%)	0.441924	0.980252	ko04912
Epstein-Barr virus infection	9 (2.98%)	1128 (2.73%)	0.441924	0.980252	ko05169
Fc gamma R-mediated phagocytosis	10 (3.31%)	1268 (3.07%)	0.448276	0.980252	ko04666
Pathways in cancer	13 (4.3%)	1694 (4.1%)	0.468372	0.980252	ko05200
Aminoacyl-tRNA biosynthesis	5 (1.66%)	616 (1.49%)	0.46925	0.980252	ko00970
Lysosome	5 (1.66%)	618 (1.5%)	0.472053	0.980252	ko04142
Glycerophospholipid metabolism	10 (3.31%)	1304 (3.16%)	0.483321	0.980252	ko00564
Protein export	2 (0.66%)	223 (0.54%)	0.485864	0.980252	ko03060
DNA replication	4 (1.32%)	526 (1.27%)	0.537168	1	ko03030
Bacterial secretion system	1 (0.33%)	118 (0.29%)	0.579669	1	ko03070
Pentose and glucuronate interconversions	3 (0.99%)	418 (1.01%)	0.590965	1	ko00040
Base excision repair	3 (0.99%)	420 (1.02%)	0.594195	1	ko03410
RIG-I-like receptor signaling pathway	1 (0.33%)	125 (0.3%)	0.600765	1	ko04622
Melanoma	1 (0.33%)	128 (0.31%)	0.60948	1	ko05218
Basal transcription factors	2 (0.66%)	286 (0.69%)	0.619819	1	ko03022
Inositol phosphate metabolism	2 (0.66%)	287 (0.69%)	0.621714	1	ko00562
Terpenoid backbone biosynthesis	2 (0.66%)	287 (0.69%)	0.621714	1	ko00900
Tryptophan metabolism	2 (0.66%)	290 (0.7%)	0.627355	1	ko00380
Alanine, aspartate and glutamate metabolism	2 (0.66%)	292 (0.71%)	0.631078	1	ko00250
RNA degradation	7 (2.32%)	1035 (2.5%)	0.633925	1	ko03018
RNA polymerase	2 (0.66%)	303 (0.73%)	0.651044	1	ko03020
ABC transporters	5 (1.66%)	765 (1.85%)	0.65954	1	ko02010
Phosphatidylinositol signaling system	2 (0.66%)	311 (0.75%)	0.665019	1	ko04070
Mineral absorption	1 (0.33%)	151 (0.37%)	0.670291	1	ko04978
Acute myeloid leukemia	1 (0.33%)	154 (0.37%)	0.677493	1	ko05221
Progesterone-mediated oocyte maturation	2 (0.66%)	335 (0.81%)	0.704252	1	ko04914
Bile secretion	2 (0.66%)	337 (0.82%)	0.707342	1	ko04976
Valine, leucine and isoleucine biosynthesis	1 (0.33%)	175 (0.42%)	0.723701	1	ko00290
Type II diabetes mellitus	1 (0.33%)	182 (0.44%)	0.737587	1	ko04930
Endometrial cancer	1 (0.33%)	182 (0.44%)	0.737587	1	ko05213
ErbB signaling pathway	1 (0.33%)	191 (0.46%)	0.754424	1	ko04012
Mismatch repair	3 (0.99%)	561 (1.36%)	0.779201	1	ko03430
Chloroalkane and chloroalkene degradation	1 (0.33%)	212 (0.51%)	0.789639	1	ko00625
Purine metabolism	9 (2.98%)	1541 (3.73%)	0.796472	1	ko00230
Circadian rhythm - plant	2 (0.66%)	405 (0.98%)	0.797317	1	ko04712
Ubiquinone and other terpenoid-quinone biosynthesis	1 (0.33%)	224 (0.54%)	0.807452	1	ko00130
mTOR signaling pathway	1 (0.33%)	227 (0.55%)	0.811666	1	ko04150
p53 signaling pathway	1 (0.33%)	235 (0.57%)	0.822457	1	ko04115
Adipocytokine signaling pathway	1 (0.33%)	244 (0.59%)	0.833862	1	ko04920
Homologous recombination	3 (0.99%)	638 (1.54%)	0.84699	1	ko03440
Focal adhesion	2 (0.66%)	459 (1.11%)	0.850424	1	ko04510
Glycerolipid metabolism	1 (0.33%)	263 (0.64%)	0.855599	1	ko00561
Glycine, serine and threonine metabolism	2 (0.66%)	473 (1.14%)	0.861961	1	ko00260
Phenylpropanoid biosynthesis	4 (1.32%)	847 (2.05%)	0.868538	1	ko00940
Phenylalanine metabolism	1 (0.33%)	283 (0.68%)	0.875422	1	ko00360
Alzheimer's disease	2 (0.66%)	498 (1.21%)	0.88056	1	ko05010
Parkinson's disease	1 (0.33%)	302 (0.73%)	0.891736	1	ko05012
Zeatin biosynthesis	1 (0.33%)	347 (0.84%)	0.922374	1	ko00908
Tight junction	1 (0.33%)	385 (0.93%)	0.941403	1	ko04530
Cell cycle - yeast	3 (0.99%)	836 (2.02%)	0.945069	1	ko04111
Fanconi anemia pathway	4 (1.32%)	1058 (2.56%)	0.951875	1	ko03460
Flavonoid biosynthesis	1 (0.33%)	491 (1.19%)	0.973294	1	ko00941
Amino sugar and nucleotide sugar metabolism	2 (0.66%)	744 (1.8%)	0.973298	1	ko00520
Regulation of actin cytoskeleton	1 (0.33%)	503 (1.22%)	0.975571	1	ko04810
Herpes simplex infection	2 (0.66%)	813 (1.97%)	0.98278	1	ko05168
Meiosis - yeast	1 (0.33%)	558 (1.35%)	0.983766	1	ko04113
Nucleotide excision repair	1 (0.33%)	558 (1.35%)	0.983766	1	ko03420
Stilbenoid, diarylheptanoid and gingerol biosynthesis	1 (0.33%)	563 (1.36%)	0.984358	1	ko00945
mRNA surveillance pathway	3 (0.99%)	1064 (2.57%)	0.984812	1	ko03015
HTLV-I infection	1 (0.33%)	578 (1.4%)	0.986009	1	ko05166
Oxidative phosphorylation	1 (0.33%)	593 (1.43%)	0.987487	1	ko00190
Insulin signaling pathway	1 (0.33%)	659 (1.59%)	0.992346	1	ko04910
Huntington's disease	1 (0.33%)	706 (1.71%)	0.994609	1	ko05016
Ribosome	2 (0.66%)	1225 (2.96%)	0.998874	1	ko03010
Metabolic pathways	63 (20.86%)	11910 (28.82%)	0.999364	1	ko01100
Biosynthesis of secondary metabolites	13 (4.3%)	5448 (13.18%)	1	1	ko01110

## Sheet: Novel miRNAs-KEGG
Pathway annotation of potential target genes related to novel miRNA in 4x vs 2x
Pathway	Target genes with pathway annotation (187)	All genes of the species with pathway annotation (41326)	Pvalue	Qvalue	Pathway ID
Apoptosis	52 (27.81%)	1447 (3.5%)	5.66643e-32	3.74999e-30	ko04210
Chagas disease (American trypanosomiasis)	53 (28.34%)	1541 (3.73%)	1.10511e-31	3.74999e-30	ko05142
NF-kappa B signaling pathway	52 (27.81%)	1470 (3.56%)	1.20967e-31	3.74999e-30	ko04064
Leishmaniasis	52 (27.81%)	1502 (3.63%)	3.39928e-31	7.90334e-30	ko05140
Pertussis	52 (27.81%)	1518 (3.67%)	5.6458e-31	1.05012e-29	ko05133
Toll-like receptor signaling pathway	52 (27.81%)	1532 (3.71%)	8.75756e-31	1.35742e-29	ko04620
Neurotrophin signaling pathway	52 (27.81%)	1679 (4.06%)	6.80083e-29	9.0354e-28	ko04722
Tuberculosis	53 (28.34%)	1891 (4.58%)	2.10799e-27	2.45053e-26	ko05152
Measles	52 (27.81%)	1820 (4.4%)	2.99301e-27	3.09278e-26	ko05162
Toxoplasmosis	52 (27.81%)	1854 (4.49%)	7.08876e-27	6.59255e-26	ko05145
Influenza A	52 (27.81%)	2146 (5.19%)	5.89335e-24	4.98256e-23	ko05164
Ethylbenzene degradation	38 (20.32%)	1848 (4.47%)	3.92307e-15	3.04038e-14	ko00642
Benzoate degradation	38 (20.32%)	1911 (4.62%)	1.12764e-14	8.06698e-14	ko00362
Tyrosine metabolism	38 (20.32%)	2129 (5.15%)	3.18967e-13	2.11886e-12	ko00350
Fructose and mannose metabolism	38 (20.32%)	2222 (5.38%)	1.16569e-12	7.22727e-12	ko00051
Limonene and pinene degradation	38 (20.32%)	2318 (5.61%)	4.13463e-12	2.40325e-11	ko00903
Aminobenzoate degradation	38 (20.32%)	2340 (5.66%)	5.47345e-12	2.9943e-11	ko00627
Pyrimidine metabolism	40 (21.39%)	2781 (6.73%)	5.56603e-11	2.87578e-10	ko00240
Adipocytokine signaling pathway	11 (5.88%)	244 (0.59%)	1.76752e-08	8.65153e-08	ko04920
Microbial metabolism in diverse environments	41 (21.93%)	4062 (9.83%)	7.36592e-07	3.42515e-06	ko01120
PPAR signaling pathway	10 (5.35%)	337 (0.82%)	3.59179e-06	1.59065e-05	ko03320
Fatty acid metabolism	10 (5.35%)	376 (0.91%)	9.35942e-06	3.95648e-05	ko00071
Peroxisome	10 (5.35%)	490 (1.19%)	8.74303e-05	0.000353523	ko04146
Plant-pathogen interaction	31 (16.58%)	3339 (8.08%)	0.000101619	0.000393774	ko04626
Ribosome	13 (6.95%)	1225 (2.96%)	0.00401234	0.0149259	ko03010
Cell cycle - yeast	10 (5.35%)	836 (2.02%)	0.00500297	0.0178952	ko04111
Notch signaling pathway	4 (2.14%)	159 (0.38%)	0.00603873	0.0208001	ko04330
Circadian rhythm - plant	6 (3.21%)	405 (0.98%)	0.010634	0.03532	ko04712
RNA degradation	10 (5.35%)	1035 (2.5%)	0.019996	0.064125	ko03018
Meiosis - yeast	6 (3.21%)	558 (1.35%)	0.042179	0.130755	ko04113
Bile secretion	4 (2.14%)	337 (0.82%)	0.067601	0.202803	ko04976
Lysine biosynthesis	2 (1.07%)	131 (0.32%)	0.119009	0.345871	ko00300
Oocyte meiosis	6 (3.21%)	747 (1.81%)	0.124642	0.351264	ko04114
Folate biosynthesis	2 (1.07%)	138 (0.33%)	0.129517	0.354266	ko00790
RNA transport	11 (5.88%)	1666 (4.03%)	0.136177	0.36184	ko03013
Spliceosome	11 (5.88%)	1786 (4.32%)	0.187506	0.48439	ko03040
Cell cycle	5 (2.67%)	744 (1.8%)	0.248281	0.624059	ko04110
Vibrio cholerae infection	2 (1.07%)	218 (0.53%)	0.259226	0.634421	ko05110
Aminoacyl-tRNA biosynthesis	4 (2.14%)	616 (1.49%)	0.304783	0.726791	ko00970
Homologous recombination	4 (2.14%)	638 (1.54%)	0.32719	0.760716	ko03440
Collecting duct acid secretion	1 (0.53%)	103 (0.25%)	0.373565	0.847356	ko04966
Metabolic pathways	56 (29.95%)	11910 (28.82%)	0.393369	0.871031	ko01100
DNA replication	3 (1.6%)	526 (1.27%)	0.425953	0.921247	ko03030
ABC transporters	4 (2.14%)	765 (1.85%)	0.456218	0.955206	ko02010
Mismatch repair	3 (1.6%)	561 (1.36%)	0.467271	0.955206	ko03430
Epithelial cell signaling in Helicobacter pylori infection	1 (0.53%)	145 (0.35%)	0.48251	0.955206	ko05120
Rheumatoid arthritis	1 (0.53%)	152 (0.37%)	0.498738	0.955206	ko05323
Herpes simplex infection	4 (2.14%)	813 (1.97%)	0.503147	0.955206	ko05168
Acute myeloid leukemia	1 (0.53%)	154 (0.37%)	0.503281	0.955206	ko05221
Long-term depression	1 (0.53%)	166 (0.4%)	0.529691	0.985224	ko04730
Type II diabetes mellitus	1 (0.53%)	182 (0.44%)	0.562743	1	ko04930
ErbB signaling pathway	1 (0.53%)	191 (0.46%)	0.58031	1	ko04012
Cysteine and methionine metabolism	2 (1.07%)	434 (1.05%)	0.586122	1	ko00270
Glioma	1 (0.53%)	197 (0.48%)	0.591628	1	ko05214
Glycine, serine and threonine metabolism	2 (1.07%)	473 (1.14%)	0.632945	1	ko00260
Calcium signaling pathway	1 (0.53%)	225 (0.54%)	0.640563	1	ko04020
mTOR signaling pathway	1 (0.53%)	227 (0.55%)	0.643826	1	ko04150
Regulation of autophagy	1 (0.53%)	242 (0.59%)	0.66738	1	ko04140
Hepatitis C	1 (0.53%)	253 (0.61%)	0.683662	1	ko05160
Ribosome biogenesis in eukaryotes	4 (2.14%)	1029 (2.49%)	0.687308	1	ko03008
Inositol phosphate metabolism	1 (0.53%)	287 (0.69%)	0.729141	1	ko00562
Synaptic vesicle cycle	1 (0.53%)	307 (0.74%)	0.75279	1	ko04721
Phosphatidylinositol signaling system	1 (0.53%)	311 (0.75%)	0.757268	1	ko04070
TGF-beta signaling pathway	1 (0.53%)	311 (0.75%)	0.757268	1	ko04350
Glutathione metabolism	1 (0.53%)	312 (0.75%)	0.758374	1	ko00480
alpha-Linolenic acid metabolism	1 (0.53%)	328 (0.79%)	0.775414	1	ko00592
Dopaminergic synapse	1 (0.53%)	374 (0.9%)	0.818029	1	ko04728
Tight junction	1 (0.53%)	385 (0.93%)	0.826964	1	ko04530
Prostate cancer	1 (0.53%)	433 (1.05%)	0.861118	1	ko05215
Legionellosis	1 (0.53%)	434 (1.05%)	0.861753	1	ko05134
mRNA surveillance pathway	3 (1.6%)	1064 (2.57%)	0.862861	1	ko03015
Phagosome	1 (0.53%)	442 (1.07%)	0.866731	1	ko04145
Nucleotide excision repair	1 (0.53%)	558 (1.35%)	0.921756	1	ko03420
HTLV-I infection	1 (0.53%)	578 (1.4%)	0.928631	1	ko05166
Wnt signaling pathway	1 (0.53%)	579 (1.4%)	0.928959	1	ko04310
Oxidative phosphorylation	1 (0.53%)	593 (1.43%)	0.93339	1	ko00190
Ether lipid metabolism	2 (1.07%)	987 (2.39%)	0.939707	1	ko00565
Lysosome	1 (0.53%)	618 (1.5%)	0.940631	1	ko04142
Glycolysis / Gluconeogenesis	1 (0.53%)	623 (1.51%)	0.941982	1	ko00010
Insulin signaling pathway	1 (0.53%)	659 (1.59%)	0.950848	1	ko04910
Glutamatergic synapse	2 (1.07%)	1106 (2.68%)	0.961817	1	ko04724
Pancreatic cancer	2 (1.07%)	1117 (2.7%)	0.963415	1	ko05212
GnRH signaling pathway	2 (1.07%)	1128 (2.73%)	0.964948	1	ko04912
Fc gamma R-mediated phagocytosis	2 (1.07%)	1268 (3.07%)	0.979811	1	ko04666
Plant hormone signal transduction	6 (3.21%)	2602 (6.3%)	0.979825	1	ko04075
Glycerophospholipid metabolism	2 (1.07%)	1304 (3.16%)	0.982514	1	ko00564
Pathways in cancer	3 (1.6%)	1694 (4.1%)	0.983906	1	ko05200
Protein processing in endoplasmic reticulum	2 (1.07%)	1358 (3.29%)	0.985924	1	ko04141
Fanconi anemia pathway	1 (0.53%)	1058 (2.56%)	0.992256	1	ko03460
Purine metabolism	2 (1.07%)	1541 (3.73%)	0.993324	1	ko00230
Epstein-Barr virus infection	1 (0.53%)	1128 (2.73%)	0.994411	1	ko05169
Endocytosis	2 (1.07%)	1590 (3.85%)	0.994547	1	ko04144
Biosynthesis of secondary metabolites	3 (1.6%)	5448 (13.18%)	1	1	ko01110
